# Supplementary material for: Evolution of Bacterial Global Modulators: Role of a Novel H-NS Paralogue in the Enteroaggregative Escherichia coli Strain 042
Source: mSystems. 2018 Mar 20;3(3):e00220-17. doi: 10.1128/mSystems.00220-17 (PMC5861252; doi:10.1128/mSystems.00220-17)
Supplement: TABLE S1 [file sys001182204st1.xls]

## Sheet: expression_chromosome_fwd.xls
Sample						Strain-1_S1_R1_001_trimmed	Strain-2_S2_R1_001_trimmed	Strain-3_S3_R1_001_trimmed	Strain-4_S4_R1_001_trimmed	Strain-5_S5_R1_001_trimmed	Strain-1_S1_R1_001_trimmed (WT)	Strain-2_S2_R1_001_trimmed (hhahha2)	Strain-3_S3_R1_001_trimmed (hns)	Strain-4_S4_R1_001_trimmed (hns2)	Strain-5_S5_R1_001_trimmed(hnshns2)
Mapped Reads											177000000000	1850000000000	1750000000000	146000000000	1630000000000
Geneid	Chr	Start	End	Strand	Length	Reads	Reads	Reads	Reads	Reads	RPKM	RPKM	RPKM	RPKM	RPKM
thrL	NC_017626	190	255	+	66	1393	4323	4231	912	5294	1193.58	3543.47	3664.69	944123	4925.67
thrA	NC_017626	336	2798	+	2463	5130	17730	12934	7049	12105	117787	389432	300197	195542	301805
EC042_RS00015	NC_017626	2800	3732	+	933	3173	7041.50	3334	2613	2985	192324	408292	204278	191353	196466
EC042_RS00020	NC_017626	3733	5019	+	1287	1575	4353	3154	2545	1524	692064	182978	140095	135.11	727163
EC042_RS00025	NC_017626	5087	5236	+	150	226	690	1210	701	237	852042	248854	461139	319304	970248
EC042_RS00030	NC_017626	5233	5529	+	297	133	418	446	332	93	253244	76139	858453	763764	192288
EC042_RS00035	NC_017626	5687	6289	-	603	394.37	674.75	734.25	656.08	414.64	369854	605359	696089	743391	42226
EC042_RS00040	NC_017626	6514	6687	-	174	82.49	199.82	239.32	170.82	97.16	26.81	621266	786263	67076	342897
EC042_RS00045	NC_017626	6792	6980	-	189	123.49	223.32	183.99	195.15	97.99	36.95	639224	556507	705479	31838
EC042_RS00050	NC_017626	7118	7894	-	777	910	1569	1524	1741	862	662315	109242	112125	153093	681258
EC042_RS00055	NC_017626	7964	9394	-	1431	1399	3462	5150	3647	1145	552869	130881	205734	174.13	491351
EC042_RS00060	NC_017626	9673	10626	+	954	10450	9640	7332	7901	10251	619458	546659	439352	565863	659847
mogA	NC_017626	10741	11328	+	588	2191	1965	1535	2002	920	210722	180789	149235	232629	960807
EC042_RS00070	NC_017626	11363	11929	-	567	381	1282	1404	1347	273	380002	122319	141554	162316	295669
EC042_RS00075	NC_017626	12078	12791	-	714	420	1333	1252	1500	444	332656	101	100241	143539	381865
EC042_RS00080	NC_017626	12817	13221	-	405	244	1040	1265	1172	307	340705	138.92	178556	197.72	465488
dnaK	NC_017626	13600	15516	+	1917	34766	27602	24844	17024	50269	1025.6	778944	740862	606.76	1610.29
EC042_RS00090	NC_017626	15605	16735	+	1131	5730	5125	3705	3409	5573	286508	245143	187268	205941	302588
EC042_RS00095	NC_017626	16839	16991	-	153	223	377	234	312	191	824247	133302	874304	139329	766598
nhaA	NC_017626	17577	18743	+	1167	7343	5832	6467	5415	8934	355833	270355	316789	317034	470111
nhaR	NC_017626	18809	19708	+	900	691	1335	1778	1403	1092	43419	802465	112935	106511	745085
EC042_RS00110	NC_017626	19746	20171	-	426	280	1389	1206	1237	479	37.17	176393	161836	198398	690481
EC042_RS00115	NC_017626	20565	20942	-	378	76.23	527.03	380.38	351.20	89.71	114046	754277	57526	634805	145739
EC042_RS00120	NC_017626	20987	21262	-	276	62.22	237.38	132.99	167.95	51.71	127487	465289	275453	415766	115051
EC042_RS00125	NC_017626	21439	23889	-	2451	1326	8513	7224	5966	4119	305946	187.9	168489	166.31	103199
EC042_RS00130	NC_017626	23902	24465	-	564	538	3606	3437	2488	975	539445	345887	348368	301404	106158
EC042_RS00140	NC_017626	24634	25167	-	534	213	1327	948	979	280	225571	134437	101486	125262	32199
EC042_RS00145	NC_017626	25469	26890	-	1422	520	3614	3477	1973	859	206799	137492	139779	947993	370953
rpsT	NC_017626	27360	27623	-	264	340	893	494	667	276	728315	182993	106.97	172623	641994
EC042_RS00155	NC_017626	27726	27944	+	219	166	223	231	264	92	428655	550869	602984	82364	25797
EC042_RS00160	NC_017626	27952	28893	+	942	10634	11981	6094	6521	9328	638395	688065	369819	472978	608083
ileS	NC_017626	28936	31752	+	2817	11319	13995	9076	9095	9179	227.23	268766	184181	220594	200094
lspA	NC_017626	31752	32246	+	495	418	617	552	544	273	477546	674322	637488	750881	338675
EC042_RS00175	NC_017626	32334	32783	+	450	4111	2154	1669	2127	3343	516629	258953	212023	322948	456194
ispH	NC_017626	32785	33735	+	951	3843	2584	3148	2952	2191	228525	146994	189231	212087	141478
EC042_RS00185	NC_017626	33801	34715	+	915	3143	2024	1310	2222	534	194253	119668	818443	165921	358382
EC042_RS00190	NC_017626	34882	35703	+	822	2954	2042	2756	2242	3236	203228	134391	191666	186355	241748
EC042_RS00195	NC_017626	35748	35912	-	165	101	241	349	280	142	346164	79017	120915	115945	528482
EC042_RS00200	NC_017626	35946	36041	-	96	39	110	105	92	54	22974	619882	625254	654778	34542
EC042_RS00205	NC_017626	36159	37307	+	1149	6800	3835	7521	5176	3793	334682	180565	374191	307788	202716
carB	NC_017626	37325	40546	+	3222	22962	9660	16928	14551	11343	403022	162196	300344	308564	216186
EC042_RS00215	NC_017626	40594	40773	-	180	143	224	298	246	109	44927	673229	946416	933771	37186
EC042_RS00220	NC_017626	40808	41203	+	396	1142	1059	1978	1134	708	163085	144673	285542	195657	109.79
EC042_RS00225	NC_017626	41322	41912	-	591	353	937	1254	1274	414	337778	857708	121296	147285	430168
EC042_RS00230	NC_017626	41918	42703	-	786	488	1179	1813	1527	486	351108	811482	131.86	132738	379699
caiC	NC_017626	42812	44365	-	1554	2425	3011	4630	3707	1402	88248	104821	170321	162986	554016
EC042_RS00240	NC_017626	44439	45656	-	1218	1177	1831	2397	2350	634	546479	813259	112502	131825	319645
EC042_RS00245	NC_017626	45785	46927	-	1143	1982	2889	2174	2825	825	980622	136738	108731	168869	443234
EC042_RS00250	NC_017626	46958	48472	-	1515	747	2507	3982	3138	731	278838	895219	150254	141.52	296299
EC042_RS00255	NC_017626	48945	49715	+	771	333	720	1249	1011	1035	24425	505203	926075	895931	82435
EC042_RS00260	NC_017626	49730	50671	+	942	346	818	1182	979	669	207716	469775	717306	710083	436115
EC042_RS00265	NC_017626	50722	52008	+	1287	650	1394	3001	1684	942	285614	585965	133299	894007	449467
EC042_RS00270	NC_017626	52005	52292	+	288	144	325	579	360	161	282757	61049	114928	854058	343288
EC042_RS00275	NC_017626	52351	53682	+	1332	720	1273	3773	1631	1373	305684	517025	161928	836618	632983
EC042_RS00280	NC_017626	53793	54323	+	531	565	585	923	650	612	601725	596004	993677	836366	707754
EC042_RS00285	NC_017626	54316	56178	+	1863	1966	3342	7837	3508	1885	596781	970468	240478	128654	621333
folA	NC_017626	56370	56849	+	480	840	1188	918	725	774	989651	133895	109.33	103199	990205
EC042_RS00295	NC_017626	56935	57168	+	234	1211	883	596	942	628	292666	204142	145602	275051	164805
EC042_RS00300	NC_017626	57171	57485	+	315	168	241	238	283	120	301608	413899	431921	613838	233936
apaH	NC_017626	57482	58330	-	849	1440	1869	2087	2247	910	959177	119094	140525	180831	658202
apaG	NC_017626	58337	58714	-	378	1141	904	863	1219	870	170702	129379	130514	220338	141336
ksgA	NC_017626	58717	59538	-	822	3713	2963	2326	3280	2830	255445	195006	161762	272634	211417
pdxA	NC_017626	59535	60524	-	990	3252	3403	3031	3417	1729	185763	185958	175021	235824	107247
EC042_RS00325	NC_017626	60524	61810	-	1287	8222	10666	6286	6202	9075	361279	448343	279212	329254	433006
EC042_RS00330	NC_017626	61863	64217	-	2355	18872	23011	14048	16320	17544	453.18	528606	341006	473486	457471
djlA	NC_017626	64472	65287	+	816	1920	2341	2150	1898	1835	133062	155203	150621	158922	138093
EC042_RS00340	NC_017626	65582	66328	+	747	585	1420	4175	1204	1584	442873	102838	319502	110124	130215
EC042_RS00345	NC_017626	66737	67396	-	660	716	1443	1305	1380	701	613498	118.28	113033	142861	652228
EC042_RS00350	NC_017626	67408	70314	-	2907	2914	5768	5825	5794	2257	566877	107342	114548	136179	476773
EC042_RS00355	NC_017626	70478	72829	-	2352	11382	11912	7815	7989	7289	273669	273.99	189946	232077	190308
araD	NC_017626	72904	73599	-	696	341	852	1065	1155	301	27707	662244	874739	113384	265572
EC042_RS00365	NC_017626	73768	75270	-	1503	695	1689	2097	1988	500	261499	607937	797586	903722	204285
EC042_RS00370	NC_017626	75281	76981	-	1701	928	2523	3518	2919	743	308523	802418	118231	117249	268232
EC042_RS00375	NC_017626	77320	78198	+	879	2338	2542	1805	2055	1527	150418	156.45	117389	159735	106678
EC042_RS00380	NC_017626	78284	79048	+	765	2314	2493	4641	1997	1063	171059	176298	346807	178359	853291
thiQ	NC_017626	79135	79833	-	699	873	1973	2499	1677	960	706287	152699	204375	163921	843373
thiP	NC_017626	79817	81427	-	1611	816	2455	4215	2651	708	286443	824411	149569	112432	269875
tbpA	NC_017626	81403	82386	-	984	467	1427	2050	1732	581	26839	784542	119096	120263	362582
EC042_RS00400	NC_017626	82845	83327	+	483	451	1111	1964	972	1068	528048	124438	232452	137498	135784
EC042_RS00405	NC_017626	83556	85214	-	1659	1391	3036	2994	3258	1170	47416	990018	103168	134178	433077
EC042_RS00410	NC_017626	85303	85434	+	132	92672	78709	25116	59392	31781	39702.6	32258	10877.1	30742	14784.9
leuD	NC_017626	85542	86147	-	606	328	1219	1281	1172	331	306087	108822	120841	132139	335414
EC042_RS00420	NC_017626	86158	87558	-	1401	1021	4042	3270	3101	984	412128	156079	133428	151231	431303
EC042_RS00425	NC_017626	87561	88652	-	1092	1064	4648	2125	2177	1241	551015	230267	111243	136211	69787
EC042_RS00430	NC_017626	88652	90223	-	1572	1398	5350	4090	4324	1791	50292	184115	148734	187936	69963
EC042_RS00435	NC_017626	90316	90402	-	87	682	709	650	533	1964	443312	440874	427103	418587	1386.27
leuO	NC_017626	91060	92004	+	945	310	603	1407	779	3078	185513	345202	851139	563227	200015
EC042_RS00445	NC_017626	92322	94046	+	1725	1786	2905	3901	2830	2813	585513	911055	129278	112092	100.14
ilvH	NC_017626	94049	94540	+	492	603	1036	1875	1117	1142	693101	113915	217858	155119	142537
EC042_RS00455	NC_017626	94552	94638	+	87	80	187	275	199	76	520014	116281	180697	156283	536438
EC042_RS00460	NC_017626	94720	95724	+	1005	2967	2937	2090	2663	1704	166954	158098	118883	181043	104119
EC042_RS00465	NC_017626	96326	96784	+	459	38209	30104	10609	13872	24657	4707.57	3548.13	1321.3	2064.92	3298.78
EC042_RS00470	NC_017626	96786	97727	+	942	25442	20708	16377	13235	25671	1527.37	1189.25	993852	959954	1673.47
EC042_RS00475	NC_017626	97724	98089	+	366	1918	1545	1216	1420	835	296355	228368	189929	265085	140098
EC042_RS00480	NC_017626	98105	99871	+	1767	37542	21748	18683	11938	21584	1201.5	665841	604433	461607	750103
murE	NC_017626	99858	101345	+	1488	17961	8597	9511	7774	13124	682608	312559	365394	356.96	541613
murF	NC_017626	101342	102700	+	1359	5818	3802	4654	4116	3864	242102	151349	195.77	206935	174.6
mraY	NC_017626	102694	103776	+	1083	9044	3447	4160	3798	4828	472255	172187	219585	239.61	273756
murD	NC_017626	103779	105095	+	1317	8009	3678	5449	3870	5439	343903	151082	236521	200772	253606
EC042_RS00505	NC_017626	105095	106339	+	1245	12868	6215	6689	5471	7173	584502	270059	307136	300244	353799
murG	NC_017626	106336	107403	+	1068	8006	3538	5191	4333	5644	423924	179215	277855	277201	324.52
EC042_RS00515	NC_017626	107457	108932	+	1476	15721	6475	8495	7927	10771	602335	237324	329015	366944	448121
ddl	NC_017626	108925	109845	+	921	18622	10093	9551	9590	15078	1143.43	592855	592826	711437	1005.33
EC042_RS00525	NC_017626	109847	110677	+	831	11191	5083	5211	4778	7129	761574	330908	358474	392846	526809
ftsA	NC_017626	110674	111936	+	1263	29201	10417	10139	9854	17582	1307.49	446197	458913	533073	854851
EC042_RS00535	NC_017626	111997	113148	+	1152	15544	9848	8546	7765.50	11259	763052	462.47	424081	460569	600168
lpxC	NC_017626	113249	114166	+	918	12097	12154	5338	6988	8522	745211	716249	332.41	520101	570065
EC042_RS00545	NC_017626	114397	114909	+	513	4691	4763	3316	3693	3758	517121	502286	369518	491858	449847
secA	NC_017626	114971	117676	+	2706	10316	11558	10450	10738	10901	215589	231069	220763	271127	247.38
EC042_RS00555	NC_017626	117736	118134	+	399	485	1148	1831	1143	522	687405	155653	262333	195727	803384
EC042_RS00560	NC_017626	118222	118419	-	198	469	565	440	521	425	133953	154373	127036	179784	131.81
EC042_RS00565	NC_017626	118429	119172	-	744	1810	2674	2139	2507	1667	137578	194436	164352	230228	137.59
coaE	NC_017626	119172	119792	-	621	1286	1960	1481	1673	1303	117.11	170747	136333	184.07	128848
EC042_RS00575	NC_017626	120017	121060	+	1044	1305	2464	2857	2294	1345	706894	127681	156.44	150131	791129
EC042_RS00580	NC_017626	121095	122297	-	1203	823	2591	2272	2803	723	386882	116517	107964	159197	369061
EC042_RS00585	NC_017626	122287	123672	-	1386	688	2111	1647	2463	582	280717	823972	679311	121417	257861
EC042_RS00590	NC_017626	123682	124122	-	441	175	693	629	800	201	224411	850124	815362	123945	279887
EC042_RS00595	NC_017626	124144	124368	+	225	146	428	921	461	154	366956	102908	234	139.99	420304
EC042_RS00600	NC_017626	124325	125218	-	894	1697	2732	2254	2409	1856	107347	165322	144.13	184.11	127487
EC042_RS00605	NC_017626	125306	125857	+	552	3442	1971	1522	1990	2324	352627	193168	157621	246315	258537
EC042_RS00610	NC_017626	125854	126708	+	855	3949	2952	2688	3083	1545	261195	186783	179722	246368	110965
EC042_RS00615	NC_017626	126751	128121	-	1371	889	2062	2411	2351	850	366698	813652	100531	117164	380721
pdhR	NC_017626	128665	129429	+	765	2124	2597	1250	1873	1233	157014	183653	934086	167284	989754
aceE	NC_017626	129590	132253	+	2664	29646	23991	13624	19896	12942	629326	487194	292354	510281	298327
aceF	NC_017626	132268	134160	+	1893	10599	7687.50	6251	7336.50	3848	316635	219696	188772	264799	124827
EC042_RS00635	NC_017626	134368	135792	+	1425	16354	12076	7405	9151	10699	649013	458454	297063	438764	461056
EC042_RS00640	NC_017626	135863	137716	-	1854	1160	4733	5268	4539.50	1254	353828	138107	162433	167292	415349
EC042_RS00645	NC_017626	138071	140668	+	2598	47291	22615	18062	24259	23699	1029.4	470918	397434	637986	560166
EC042_RS00650	NC_017626	140865	141227	+	363	3329	1337	3229	1149	1607	518622	199256	508.51	216267	271853
EC042_RS00655	NC_017626	141265	142059	-	795	1203	2001	1735	1910	1428	855741	136166	124759	164151	110303
EC042_RS00660	NC_017626	142075	142941	-	867	1215	2366	1511	1813	1256	792504	147633	996285	142875	889603
EC042_RS00665	NC_017626	143047	143394	-	348	280	781	516	746	321	455012	121411	847635	146466	566437
EC042_RS00670	NC_017626	143560	145110	+	1551	2125	3154	3996	2872	1499	774803	110011	147283	126517	593493
EC042_RS00675	NC_017626	145157	147547	-	2391	1663	6023	6260	5964	2054	39333	136276	149669	170426	527529
EC042_RS00680	NC_017626	147753	148289	+	537	773	1068	1303	943	666	814047	107593	138.71	119982	761598
EC042_RS00685	NC_017626	148330	148992	-	663	2274	2368	2424	2063	4151	193964	193222	209005	212.6	384472
EC042_RS00690	NC_017626	149101	150027	+	927	1603	1954	2476	1887	1497	977908	114033	152689	139082	991671
EC042_RS00695	NC_017626	150024	150794	+	771	1928	2217	3349	2034	1270	141415	155.56	248313	180.25	101152
EC042_RS00700	NC_017626	150899	151339	+	441	1523	1002	922	972	420	195301	122918	119517	150593	584839
EC042_RS00705	NC_017626	151403	152632	+	1230	1196	2492	3981	2280	1212	549883	109605	185023	126651	605094
EC042_RS00710	NC_017626	152636	153016	-	381	491	1442	1206	1016	1381	728787	204752	180951	182199	222584
EC042_RS00715	NC_017626	153290	154234	+	945	3617	4636.50	9012	4290.50	2593	216452	265428	545164	310209	168499
EC042_RS00720	NC_017626	154303	154518	+	216	405	1051	1728	745	498.50	106034	263231	457328	235657	141722
panC	NC_017626	154600	155451	-	852	848	2688	2284	2145	1186	56286	170678	153248	172015	854812
panB	NC_017626	155463	156257	-	795	3227	5189	3604	3642	3905	229549	353105	259153	313004	301633
EC042_RS00735	NC_017626	156371	157672	-	1302	693	3834	4533	2836	4334	30.1	159305	199027	148824	204411
EC042_RS00740	NC_017626	157673	158272	-	600	208	1122	800	978	951	196045	101165	762214	111369	973318
EC042_RS00745	NC_017626	158286	158846	-	561	362	2179	1836	1398	1654	364913	210127	187089	170264	181.05
EC042_RS00750	NC_017626	158865	161465	-	2601	1902	7795	6728	6775	5908	413537	162.13	147871	177.97	139484
ecpD	NC_017626	161500	162186	-	687	295	1642	1211	1515	1015	242834	129302	100769	150672	907267
EC042_RS00760	NC_017626	162324	162896	-	573	190	801	802	861	1471	187518	75625	800125	102666	157646
EC042_RS00765	NC_017626	163245	163724	-	480	166	657	589	666	161	195574	740477	701475	948005	205973
pcnB	NC_017626	163721	165085	-	1365	2998	5569	3383	4431	3094	124206	220715	141.68	221792	139192
EC042_RS00775	NC_017626	165178	166074	-	897	857	1598	1369	1778	887	540297	963767	872467	135431	607235
dksA	NC_017626	166141	166596	-	456	2708	2977	2373	2386	3857	335836	353184	297489	357506	519.41
EC042_RS00785	NC_017626	166774	167478	-	705	14767	9093	6539	5916	11477	1184.53	697759	530225	573346	999689
EC042_RS00790	NC_017626	167493	168023	-	531	996	1288	1344	1506	1133	106074	131223	144691	193.78	131027
EC042_RS00795	NC_017626	168052	170526	+	2475	5794	5463	5849	5585	3982	132388	119411	135097	154179	987988
mrcB	NC_017626	170620	173154	+	2535	6923	6565	7078	6359	6441	154.44	140102	159614	171391	156027
EC042_RS00805	NC_017626	173374	175623	+	2250	1387	1887	2639	2085	802	348609	453709	670494	633142	218886
EC042_RS00810	NC_017626	175674	176471	+	798	459	955	1722	951	341	325277	647423	123358	814245	262408
EC042_RS00815	NC_017626	176471	177361	+	891	435	653	1323	827	314	276093	396482	848829	63417	21641
EC042_RS00820	NC_017626	177358	179340	+	1983	1270	2368	6539	2568	940	36218	646021	188507	88481	291092
EC042_RS00825	NC_017626	179375	180655	-	1281	3923	10507	3684	4812	4445	173186	443728	164403	256658	213083
EC042_RS00830	NC_017626	180880	182301	+	1422	4127	3040	5102	3365	4173	164127	115654	205106	161683	180208
EC042_RS00835	NC_017626	182383	182727	+	345	565	753	632	413	1272	926133	118077	104722	817916	226409
EC042_RS00840	NC_017626	182774	183397	-	624	749	1640	2708	1774	765	678799	142183	248086	194244	75284
EC042_RS00845	NC_017626	183435	184235	-	801	884	1870	2477	1953	843	624114	126298	176779	166589	64628
EC042_RS00850	NC_017626	184228	184926	-	699	2111	2266	1702	2114.50	1525	170787	175376	139194	206685	133973
dgt	NC_017626	185010	186527	+	1518	1612	2468	2896	2246	1678	600534	879551	109.06	101092	678806
EC042_RS00860	NC_017626	186657	188081	+	1425	5168	14404	9258	4298	9808	205093	546834	371399	206077	422.66
EC042_RS00865	NC_017626	188236	189393	+	1158	4926	4393	2964	4154	1687	240564	205.23	146321	245096	894607
EC042_RS00870	NC_017626	189447	189833	-	387	982	1286	1377	1189	835	143498	179.77	203405	209917	132495
dapD	NC_017626	190147	190971	-	825	4587	5373	3974	3583	5323	314426	352331	275367	296736	396212
EC042_RS00880	NC_017626	191002	193674	-	2673	2910	6254	5719	6422.50	2267	615656	126575	122309	164166	520809
EC042_RS00885	NC_017626	193736	194530	-	795	1646	2818	2192	2543	1583	117086	191762	157.62	218553	122275
EC042_RS00890	NC_017626	194898	195623	+	726	5412	6905	2690	4108	5335	421566	514535	211814	386609	451256
tsf	NC_017626	195881	196732	+	852	2675	3329	2124	2180	2211	177553	211379	142513	174821	159358
EC042_RS00900	NC_017626	196879	197604	+	726	7529	4568	4774	4534	4115	586469	340.39	375.91	426.7	348064
frr	NC_017626	197896	198453	+	558	3603	3731	2946	3102	4570	365152	361725	301812	379826	502.93
EC042_RS00910	NC_017626	198545	199741	+	1197	1875	2189	2373	2094	1418	885832	989326	113329	119525	727458
EC042_RS00915	NC_017626	199930	200688	+	759	2111	1854	2554	1709	1595	157286	132146	192361	153843	129046
cdsA	NC_017626	200701	201558	+	858	5402	5314	4294	3696	5140	356.05	335059	286097	294322	367876
EC042_RS00925	NC_017626	201570	202922	+	1353	9732	9743	5853	5526	7375	406769	389567	247297	279056	334726
EC042_RS00930	NC_017626	202952	205384	+	2433	33538	35331	17937	20515	28309	779541	785.6	421.45	576112	714509
EC042_RS00935	NC_017626	205506	205991	+	486	4243	3488	2369	1963	5031	493.72	388265	278655	275.97	635687
lpxD	NC_017626	205995	207020	+	1026	2673	3150	2178	2306	2635	147332	166093	121352	153564	157.71
EC042_RS00945	NC_017626	207125	207580	+	456	3726	3597	2319	2536	3437	462085	426.74	290719	379981	462.85
EC042_RS00950	NC_017626	207584	208372	+	789	1722	2290	1590	1743	1444	123424	157017	115202	150938	112387
lpxB	NC_017626	208372	209520	+	1149	2423	2690	2568	2422	2349	119255	126654	127765	144023	125542
rnhB	NC_017626	209517	210113	+	597	1631	1859	2623	1817	1448	154498	168458	251167	207.95	148943
dnaE	NC_017626	210150	213632	+	3483	16340	15248	18751	12246.50	35931	265303	236836	307758	240235	633492
EC042_RS00970	NC_017626	213645	214604	+	960	2464	2528	2676	2171	2338	145149	142.46	159.35	154513	149554
EC042_RS00975	NC_017626	214703	216844	+	2142	3981	3438	5856	3563	3084	105103	868308	156286	113651	884139
EC042_RS00980	NC_017626	216901	217290	+	390	909	717	931	781	1074	131808	994586	136466	136825	169108
tilS	NC_017626	217355	218650	+	1296	3425	4133	5434	3785	4120	149451	172523	239692	199544	195217
EC042_RS00990	NC_017626	218699	218959	-	261	168	403	418	404	269	36401	835319	915533	105759	632903
EC042_RS00995	NC_017626	218946	219146	-	201	1948	1349	1572	1082	2203	548071	363081	447.09	367798	673045
EC042_RS01000	NC_017626	219312	219857	+	546	1752	1849	1690	1583	1277	181462	183203	176943	198092	143623
EC042_RS01005	NC_017626	219854	220276	+	423	2196	2590	3063	2167	1888	293586	331243	413947	350023	274086
EC042_RS01010	NC_017626	220290	221000	+	711	3034	3197	3518	2592	3540	241318	243254	282855	249082	305745
EC042_RS01015	NC_017626	221030	221854	-	825	392	1448	1725	1615	375	268705	949516	119529	133751	279128
EC042_RS01020	NC_017626	221907	223625	-	1719	2796	4611	3879	4356	3148	919825	145113	128998	173137	112456
EC042_RS01025	NC_017626	223736	224443	-	708	626	1300	1287	1548	533	500017	993339	103916	149388	462295
rcsF	NC_017626	224440	224844	-	405	288	804	832	878	424	402144	107396	117437	148121	64289
metQ	NC_017626	224962	225777	-	816	1586	1947	2036	2086	1490	109915	129081	142635	174663	112.13
EC042_RS01040	NC_017626	225817	226470	-	654	3336	3376	3704	3089	2522	288464	279262	323766	322714	236806
metN	NC_017626	226463	227494	-	1032	830	2193	1566	2023	1194	454823	114.96	867462	133935	710477
EC042_RS01050	NC_017626	227682	228254	+	573	1803	1487	1582	1186	877	177945	140393	157.83	141419	939876
EC042_RS01055	NC_017626	228618	230173	+	1556	4351.52	1009.02	2038.14	582.03	482.01	158152	350815	748794	255572	190227
EC042_RS01060	NC_017626	230230	230306	+	77	5256.59	2706.13	949.99	2512.96	2750.13	3860.62	1901.28	705288	2229.83	2193.25
EC042_RS01065	NC_017626	230349	230424	+	76	11.33	39.33	143.66	19.00	25.67	843064	279961	108059	170812	207414
EC042_RS01070	NC_017626	230599	233525	+	2927	3127.85	1426.61	3497.97	862.08	1406.80	60432	263676	683174	201235	295145
EC042_RS01075	NC_017626	233609	233724	+	116	87.24	283.96	1055.06	190.60	107.64	425306	132.43	519945	112265	569825
EC042_RS01080	NC_017626	233779	233855	+	77	192.33	390.00	492.66	216.50	260.50	141254	274007	365759	192108	207751
dkgB	NC_017626	234017	234820	+	804	435	1286	1700	969	558	305969	865312	120873	823465	42619
EC042_RS01090	NC_017626	234817	235731	-	915	2340	3739	2547	3055	2496	144623	221066	159128	228122	167513
EC042_RS01095	NC_017626	235972	236772	+	801	2836	2625	2020	2131	2335	200225	177.29	144164	181773	179011
EC042_RS01100	NC_017626	236849	237619	+	771	769	1312	888	1151	766	564048	920592	658411	102	610099
mltD	NC_017626	237667	239025	-	1359	8389	16192	5374	7097	8306	349088	644568	226056	356807	375317
EC042_RS01110	NC_017626	239097	239852	-	756	720	1588	1271	1417	632	538586	113636	961085	128064	513359
EC042_RS01115	NC_017626	239886	240608	+	723	880	1461	1294	1128	968	688317	109.32	102314	106598	822172
EC042_RS01120	NC_017626	240605	241072	-	468	485	1357	1126	1162	528	586057	156863	137541	169644	692809
EC042_RS01125	NC_017626	241128	241868	+	741	3458	3602	2472	2929	3157	263907	262974	190708	270072	261627
EC042_RS01130	NC_017626	242001	242077	+	77	79.67	279.33	498.00	125.67	91.00	585124	196252	369723	111511	725732
EC042_RS01135	NC_017626	242404	243189	+	786	365	1002	2396	810	2372	262612	689656	174262	704109	185318
EC042_RS01140	NC_017626	243529	244008	-	480	218	746	745	732	573	256838	840785	887265	104195	733059
EC042_RS01145	NC_017626	244026	245384	-	1359	1214	3326	3947	3233	3255	505177	132401	166.03	162541	147081
EC042_RS01150	NC_017626	245395	248922	-	3528	2303	5548	8387	6361	5391	369156	850737	135899	123.19	938353
EC042_RS01155	NC_017626	248942	250384	-	1443	626	1276	2216	1634	1546	245331	478379	877893	773683	657913
EC042_RS01160	NC_017626	250389	251132	-	744	328	699	1437	984	771	249313	508267	110413	903649	636366
EC042_RS01165	NC_017626	251129	253861	-	2733	1740	3617	7714	4697	4725	360042	715973	161353	117424	106167
EC042_RS01170	NC_017626	253871	254626	-	756	313	596	1039	794	717	234135	426493	785655	71759	582402
EC042_RS01175	NC_017626	254649	255995	-	1347	703	1396	3614	1992	3714	295143	560668	153376	101041	169317
EC042_RS01180	NC_017626	255998	256522	-	525	371	885	2127	1009	1634	399631	911951	231604	131314	191125
EC042_RS01185	NC_017626	256519	257799	-	1281	749	1792	3361	2155	3380	330656	756792	149988	114941	162029
EC042_RS01190	NC_017626	257816	258865	-	1050	470	1360	2620	1625	2761	253135	700708	142643	105741	161474
EC042_RS01195	NC_017626	258829	260670	-	1842	1461	4315	6768	4401	9482	448544	126.73	210043	163245	316108
EC042_RS01200	NC_017626	260676	261101	-	426	270	997	1238	1114	1885	358425	126611	166.13	178671	271724
EC042_RS01205	NC_017626	261106	262590	-	1485	785	3816	4800	3544	8581	298942	139018	184779	163059	354844
EC042_RS01210	NC_017626	262613	263116	-	504	305	1901	2639	1707	5276	342226	204051	299328	231409	642835
EC042_RS01215	NC_017626	263819	264337	+	519	319	451	841	455	2351	34759	470107	926332	598993	278.17
EC042_RS01220	NC_017626	264423	264542	+	120	297	433	1495	376	3550	139965	195206	712194	214084	1816.66
EC042_RS01225	NC_017626	264558	266516	+	1959	3962.50	6670.50	12724	5955.50	22246.50	114388	184209	371302	207712	697353
EC042_RS01230	NC_017626	266516	267355	+	840	455	990	1653	1024	2412	306321	637593	112495	83291	176329
EC042_RS01235	NC_017626	267377	268948	+	1572	2808	5931.33	17948	4975	21307	101016	204121	652682	216231	832.33
EC042_RS01240	NC_017626	269063	270025	+	963	1328	2448	4981	1897	18677	779859	137522	295684	134592	1190.99
EC042_RS01245	NC_017626	270338	271294	+	957	665.83	2070.00	4829.75	1567.17	3367.00	393455	117016	288503	111888	216051
EC042_RS01250	NC_017626	271322	271462	-	141	27	221	104	176	38	10829	847931	42165	852847	165497
EC042_RS01255	NC_017626	271826	273076	+	1251	1808	4165	5805	3468	5208	817307	180113	265267	189408	255646
EC042_RS01260	NC_017626	273159	273347	+	189	141.67	442.67	562.67	330.33	391.17	423897	126709	170188	119416	127095
EC042_RS01265	NC_017626	273523	274659	+	1137	1133.83	3079.33	6745.16	2552.50	5212.58	563938	146515	339133	153385	281526
EC042_RS01270	NC_017626	274779	275282	+	504	286	1103	3860	455	1759	320907	118395	437819	61682	214319
EC042_RS01275	NC_017626	275373	275861	+	489	352	1064	1767	866	2180	407078	117712	206569	121	273762
EC042_RS01280	NC_017626	276133	276903	-	771	2988	4228	3371	3442	2286	219165	296666	249944	305024	182074
EC042_RS01285	NC_017626	277084	277530	+	447	10182	4436	5995	3212	11727	1288.16	536873	766.69	490959	1611.03
fadE	NC_017626	277573	280017	-	2445	3447	10028	6926	6363	3114	797272	221883	161935	177812	782105
gmhA	NC_017626	280257	280835	+	579	3620	4949	3303	3343	4255	353569	462409	326113	394489	451281
EC042_RS01300	NC_017626	281041	281808	+	768	691	1501	1438	1318	829	508816	105732	107037	117255	662856
EC042_RS01305	NC_017626	281779	282519	-	741	638	1186	1150	1121	1096	486908	865873	887192	103363	908276
EC042_RS01310	NC_017626	282820	283569	+	750	360	1330	1544	1394	355	271447	959352	117686	126993	290665
EC042_RS01315	NC_017626	283746	284243	+	498	1246	1054	1053	1239	566	141492	114498	120875	169989	697931
EC042_RS01320	NC_017626	284682	286775	-	2094	1034	2263	3474	2749	858	279247	584649	94.84	896965	251615
EC042_RS01325	NC_017626	286759	287898	-	1140	528	1552	3452	1869	495	261923	736503	173103	112017	26664
EC042_RS01330	NC_017626	287888	288670	-	783	293	807	1818	1006	258	211617	55757	132.73	877837	202341
EC042_RS01335	NC_017626	288672	288944	-	273	45	161	288	206	69	932167	319044	60307	515564	155207
EC042_RS01340	NC_017626	288947	289699	-	753	249	606	1057	770	165	187003	435377	80245	698672	13456
EC042_RS01345	NC_017626	289696	290067	-	372	155	347	594	457	171	235631	504631	912813	839365	282279
EC042_RS01350	NC_017626	290060	290911	-	852	248	668	1007	848	249	16461	424155	67566	680039	179467
EC042_RS01355	NC_017626	291299	292279	+	981	320	923	1493	1145	352	18447	509003	87002	797469	220343
EC042_RS01360	NC_017626	292294	292635	+	342	127	379	710	519	130	210001	599516	118678	103686	233423
fliF	NC_017626	292640	294286	+	1647	775	2045	4306	2265	711	266104	671718	149458	93962	265095
fliG	NC_017626	294264	295274	+	1011	538	1250	2186	1467	543	300937	668877	123605	991417	329818
EC042_RS01375	NC_017626	295278	295988	+	711	488	1311	3479	1329	396	388145	997518	279.72	127712	34202
fliI	NC_017626	295981	297318	+	1338	487	1115	2222	1402	388	205834	450823	94935	715928	178074
EC042_RS01385	NC_017626	297321	297755	+	435	388	836	1894	946	348	504413	103969	248902	148587	491265
EC042_RS01390	NC_017626	297758	298162	+	405	1156	1347	2706	1128	821	161416	179929	381954	190297	124484
EC042_RS01395	NC_017626	298306	300777	-	2472	1150	4195	7653	4450	945	263083	91806	176979	122995	234752
EC042_RS01400	NC_017626	300956	301885	-	930	216	932	1168	1016	226	131345	542151	717956	746429	149228
EC042_RS01405	NC_017626	302013	302441	-	429	153	470	636	580	141	201687	592691	847497	923737	201831
EC042_RS01410	NC_017626	302454	302732	-	279	114	428	609	480	119	231071	829903	124782	117548	26192
EC042_RS01415	NC_017626	302813	303550	-	738	343	894	1294	970	303	262834	655343	100234	898034	252123
flgB	NC_017626	303632	303967	+	336	211	388	620	485	186	35513	624712	105485	986234	339938
EC042_RS01425	NC_017626	303970	304403	+	434	240	292	459	432	162	312727	363983	60459	680098	229219
EC042_RS01430	NC_017626	304403	305107	+	705	195	520	945	579	165	156419	399027	766268	561135	143721
flgE	NC_017626	305131	306333	+	1203	527	1330	2361	1408	371	247736	59.81	112194	799677	18938
EC042_RS01440	NC_017626	306333	307070	+	738	315	701	1010	728	229	241378	513865	782354	673989	190548
flgG	NC_017626	307249	308034	+	786	447	859	1493	1098	330	32161	591232	108586	954459	25782
flgH	NC_017626	308241	308906	+	666	251	602	1320	736	148	213129	489001	113302	75506	136462
EC042_RS01455	NC_017626	308921	310021	+	1101	522	1071	2309	1584	444	268119	526247	119888	982982	24764
EC042_RS01460	NC_017626	310021	310320	+	300	169	295	563	418	155	318573	531971	107282	951991	317275
EC042_RS01465	NC_017626	310496	311872	+	1377	532	1286	1959	1652	393	218485	505236	813277	819698	175261
EC042_RS01470	NC_017626	311887	312816	+	930	580	951	1097	1044	443	352687	553204	674314	76.7	292514
EC042_RS01475	NC_017626	312833	313810	+	978	509	1070	1526	1345	413	294322	591878	891977	939639	25932
EC042_RS01480	NC_017626	313886	314227	+	342	720	1258	2323	1064	786	119056	198995	388295	212566	141131
EC042_RS01485	NC_017626	314237	314536	+	300	224	421	919	398	348	422251	759186	175119	906441	712334
EC042_RS01490	NC_017626	314594	315436	-	843	390	1171	2393	1162	2393	261626	751479	162276	941795	174317
EC042_RS01495	NC_017626	315922	316836	+	915	245	842	961	991	491	151422	497827	60.04	739997	329523
EC042_RS01500	NC_017626	316851	317048	+	198	50	151	183	183	47	142807	412572	528353	631486	145767
EC042_RS01505	NC_017626	317041	318357	+	1317	504	1960	2154	2109	522	216416	805115	934971	109413	243394
EC042_RS01510	NC_017626	318380	318772	+	393	182	569	678	704	182	261892	783262	986223	122393	284384
EC042_RS01515	NC_017626	318777	319088	+	312	150	392	494	486	130	271882	679703	905129	106429	255867
EC042_RS01520	NC_017626	319085	320146	+	1062	495	1501	2235	1705	522	263587	764617	120307	109693	301836
EC042_RS01525	NC_017626	320154	320621	+	468	321	917	1803	940	311	387885	106001	220236	137233	408075
EC042_RS01530	NC_017626	320641	321357	+	717	405	1326	2377	1419	484	319433	100049	189517	135.22	414526
EC042_RS01535	NC_017626	321370	322233	+	864	671	1405	2497	1490	759	43919	879732	165213	117828	539453
EC042_RS01540	NC_017626	322380	323159	+	780	495	1090	1437	1205	561	358884	755996	105317	105553	441666
EC042_RS01545	NC_017626	323230	324285	+	1056	1885	2761	3185	2466	1585	100947	141446	172418	159554	921703
EC042_RS01550	NC_017626	324337	324630	+	294	290	719	1028	550	539	557821	132303	199887	127818	112581
EC042_RS01555	NC_017626	324633	324830	+	198	78	199	366	249	107	222779	54372	105671	859235	331852
EC042_RS01560	NC_017626	324852	325031	+	180	53	156	142	157	147	166513	468856	450977	595943	501499
EC042_RS01565	NC_017626	325119	325493	+	375	102	336	488	399	431	15382	484725	743921	726975	705784
EC042_RS01570	NC_017626	325684	326823	+	1140	881	2485	3419	2291	1827	437034	117926	171448	137309	984145
prfH	NC_017626	326820	327434	+	615	420	1125	1626	1071	861	386205	989612	151141	118985	859713
EC042_RS01580	NC_017626	327496	328005	+	510	308	964	1635	1030	489	341527	102257	183268	137989	588795
EC042_RS01585	NC_017626	328022	328264	-	243	234	1006	1180	839	362	54457	223965	277596	235903	914804
EC042_RS01590	NC_017626	328312	329769	-	1458	4249	6134	5387	5428	4271	164806	227601	211216	254366	179886
EC042_RS01595	NC_017626	330030	330488	+	459	380	934	935	882	437	468182	110083	116449	131291	584648
frsA	NC_017626	330580	331824	+	1245	2999	3944	3128	3483	1964	136223	171378	143627	191144	968719
EC042_RS01605	NC_017626	331882	332283	+	402	2844	3487	2257	1694	4072	400081	469.26	320955	287915	622024
EC042_RS01610	NC_017626	332322	333377	-	1056	546	2184	2532	2313	1423	292397	111886	137069	149654	827497
EC042_RS01615	NC_017626	333665	334768	+	1104	3563	5307	4535	3491.50	6368	182512	260056	234826	216083	354209
EC042_RS01620	NC_017626	334780	336033	+	1254	1656	3998	4371	2428	4741	746804	172478	199261	132291	232166
EC042_RS01625	NC_017626	336148	336223	+	76	68	174	77	79	51	505987	123858	579182	710217	412081
EC042_RS01630	NC_017626	336238	336440	-	203	106	487	419	484	109	295293	129784	117993	162902	329728
EC042_RS01635	NC_017626	336449	336589	-	141	66	351	270	294	63	264709	134671	109467	142464	274377
EC042_RS01640	NC_017626	336586	337056	-	471	262	1755	2012	1422	425	314575	201578	244.2	206.28	554107
EC042_RS01645	NC_017626	337403	340612	-	3210	3895	10696	11341	8467	8950	686193	180262	201969	180.22	171216
EC042_RS01650	NC_017626	340907	341710	+	804	1642	2519	1472	1783	1311	115494	169496	104662	151521	100132
EC042_RS01655	NC_017626	341697	342617	+	921	870	1890	2526	1740	966	53.42	111017	156788	129082	644085
EC042_RS01660	NC_017626	343060	343944	-	885	1513	2632	2017	2225	1358	966807	160.89	130287	171777	942285
EC042_RS01665	NC_017626	344131	345267	+	1137	584	1629	2434	1672	483	290467	775083	122377	100474	260863
EC042_RS01670	NC_017626	345409	346536	+	1128	580	1704	2861	1811	514	290779	817237	144993	109695	279821
EC042_RS01675	NC_017626	346662	347672	-	1011	566	1907	2665	2197	627	316599	102044	150.69	148476	380839
EC042_RS01680	NC_017626	347682	349880	-	2199	1635	4543	6558	5296	1841	420472	111765	170484	164551	514108
EC042_RS01685	NC_017626	349877	350833	-	957	436	1414	1894	1719	563	257643	799328	113137	122727	361262
EC042_RS01690	NC_017626	350830	351519	-	690	366	1069	1315	1151	385	299969	838139	108947	113973	342639
EC042_RS01695	NC_017626	351926	352540	+	615	1266	1161	1734	1039	1049	116413	102128	161.18	115.43	104743
EC042_RS01700	NC_017626	352789	353118	-	330	162	666	682	844	227	277616	109181	118143	174746	422413
EC042_RS01705	NC_017626	353431	354141	-	711	453	1407	3729	1536	6758	360307	107056	299.82	147604	583679
EC042_RS01710	NC_017626	354110	355753	-	1644	1137	2919	12682	3017	21611	391113	96055	440985	125387	807232
EC042_RS01715	NC_017626	355743	358268	-	2526	1674	7163	25036	6620	44681	374771	153408	566591	179062	1086.21
EC042_RS01720	NC_017626	358294	358962	-	669	298	1676	4186	1718	7690	251903	135.53	357694	175459	705872
EC042_RS01725	NC_017626	359019	359606	-	588	457	1559	15040	1555	45777	439524	143435	1462.21	180689	4780.74
EC042_RS01730	NC_017626	359681	360223	-	543	604	2651.50	13590	1986	38950	629044	264168	1430.73	249895	4404.87
rpmJ	NC_017626	361307	361447	-	141	39	125	106	190	33	156419	479599	429759	920687	143721
EC042_RS01740	NC_017626	361447	361710	-	264	243	936	813	950	325	520531	191805	176045	245865	755971
EC042_RS01745	NC_017626	362075	362176	-	102	64	374	291	325	98	354833	198362	163091	217701	589999
EC042_RS01750	NC_017626	362650	363792	-	1143	608	3834	2596	3179	2371	300816	181465	129836	190.03	127383
EC042_RS01755	NC_017626	364037	364957	-	921	1394	4765	3975	3608	2286	855948	279892	246726	267661	152.42
EC042_RS01760	NC_017626	365114	366040	+	927	2464	5581	9952	3711	3973	150316	325702	613718	273.52	263187
EC042_RS01765	NC_017626	366265	367158	+	894	863	2597	2859	2511	2652	545905	157153	182816	191905	182164
EC042_RS01770	NC_017626	367189	368178	-	990	508	2444	1436	2486	804	290183	133553	829196	171571	498708
EC042_RS01775	NC_017626	368205	369056	-	852	904	2569	1721	2549	1063	60003	163122	115473	204413	76616
EC042_RS01780	NC_017626	369622	373875	+	4254	2618	10194	10971	9782	6188	34803	129639	147.43	157111	893261
EC042_RS01785	NC_017626	373996	374853	-	858	533	2217	1902	1948.50	871	351305	139787	126725	155164	623385
EC042_RS01790	NC_017626	375101	375970	+	870	1165	2693	2952	2044	1520	75727	167458	193.97	160524	107288
EC042_RS01795	NC_017626	376130	376723	-	594	294	2187	2042	1733	1459	279901	199182	196.52	199338	150832
EC042_RS01800	NC_017626	376735	376971	-	237	140	680	911	606	1805	334059	155.22	219.74	174704	467686
EC042_RS01805	NC_017626	377080	378405	-	1326	841	4485	5242	4158	1827	358671	182981	225991	214249	846098
EC042_RS01810	NC_017626	378632	379486	+	855	545	1271	1302	1335	860	360474	804205	870529	106682	617672
EC042_RS01815	NC_017626	380005	380724	+	720	1691	2847	4643	2737	4096	132817	213916	368642	259729	349344
EC042_RS01820	NC_017626	380735	382162	+	1428	1797	3165	3872	3096	3177	711646	119904	155005	148132	136.62
EC042_RS01825	NC_017626	382155	382850	+	696	926	2247	3675	2249	1295	752395	174655	301847	220779	114258
EC042_RS01830	NC_017626	382924	383046	-	123	56	216	130	317	74	25747	950028	604194	176089	369447
EC042_RS01835	NC_017626	383093	383761	-	669	292	1041	1286	1103	1172	246832	841806	109889	112649	107579
EC042_RS01840	NC_017626	383957	385645	-	1689	3733	4590	4019	5448	2625	124989	147018	136027	220387	954389
EC042_RS01845	NC_017626	385659	387131	-	1473	4718	5895	6093	6272	3063	181134	216505	236465	290925	127694
EC042_RS01850	NC_017626	387145	387732	-	588	8487	9069	3672	8135	6891	816246	834391	356996	945274	719665
EC042_RS01855	NC_017626	387861	389894	+	2034	2359	3964	5366	3787	2637	655875	105431	150813	127.21	796131
EC042_RS01860	NC_017626	390402	394451	+	4050	5839	9352	23142	7773	65468	815319	124921	326651	131133	992658
EC042_RS01865	NC_017626	394593	395681	+	1089	717	2083	3419	1884	7557	372336	103478	179477	118204	426135
EC042_RS01870	NC_017626	395723	396655	-	933	858	2432	2495	2435	1122	520056	141016	152872	178318	738477
EC042_RS01875	NC_017626	396747	397244	-	498	518	2784	3628	2361	765	588226	302432	416463	323925	943317
EC042_RS01880	NC_017626	397502	398107	+	606	439	1096	1454	1176	1591	409672	97842	137161	132.59	161222
EC042_RS01885	NC_017626	398147	399010	+	864	317	875	1133	861	1145	207486	547876	749643	680874	813799
EC042_RS01890	NC_017626	399000	400547	+	1548	615	1990	2607	2056	1674	224672	695456	962738	907465	664064
EC042_RS01895	NC_017626	400547	401965	+	1419	621	2032	2760	1886	1298.50	247487	774692	111.19	908107	561934
EC042_RS01900	NC_017626	401941	402222	+	282	107	207	272	304	161	214575	397108	551389	73655	350592
EC042_RS01905	NC_017626	402211	403161	+	951	456	1285	2097	1542	805	271162	730988	126054	110785	519806
EC042_RS01910	NC_017626	403171	404550	+	1380	871	2301	3170	2326	1157	35693	902039	131316	115162	514849
EC042_RS01915	NC_017626	404670	405317	+	648	723	1538	2718	1523	983	630968	128401	239.78	160584	931546
EC042_RS01920	NC_017626	405589	406638	+	1050	1588	2502	3228	2052	2003	855274	128.91	175745	133526	117143
EC042_RS01925	NC_017626	406881	407696	+	816	367	1216	2759	948	1117	254343	806178	193286	793772	840598
EC042_RS01930	NC_017626	408109	408354	+	246	138	583	622	487	182	31724	128.21	144542	135261	45432
EC042_RS01935	NC_017626	408371	409003	-	633	1583	1356	1686	1510	820	141423	115889	152262	162986	795492
EC042_RS01940	NC_017626	409189	409464	+	276	676	818	1443	824	833	138.51	160336	298879	203984	185337
EC042_RS01945	NC_017626	409562	411148	-	1587	1295	3157	4596	3446	1102	461463	107618	165555	148.36	426413
prpB	NC_017626	411387	412277	+	891	539	1877	3099	1988	465	342102	113966	198.83	152446	32048
EC042_RS01955	NC_017626	412810	413979	+	1170	546	1570	2452	1899	467	263907	725941	119804	110896	245107
prpD	NC_017626	414013	415464	+	1452	592	1748	3106	1973	529	230568	651272	122285	928406	223725
prpE	NC_017626	415504	417390	+	1887	1138	2505	6093	2984	1023	341047	718164	184585	108045	332912
codB	NC_017626	418000	419259	+	1260	2735	2321	4672	2577	2226	122753	996534	211968	139.74	108488
EC042_RS01975	NC_017626	419249	420532	+	1284	1371	1339	1949	1651	1273	603832	564161	867731	878536	60882
EC042_RS01980	NC_017626	420665	421564	-	900	416	1131	1182	1125	387	261394	679842	750781	854058	264055
EC042_RS01985	NC_017626	421674	422333	+	660	185	686	1117	779	165	158516	56.23	967492	806438	15352
EC042_RS01990	NC_017626	422364	422834	+	471	270	587	1231	690	186	324181	674225	149409	100093	242503
cynX	NC_017626	422840	424021	+	1182	611	1394	2676	1630	482	292326	638018	129422	94221	250412
lacA	NC_017626	424109	424720	-	612	284	707	1794	758	427	262428	624965	167575	846244	428452
lacY	NC_017626	424786	426039	-	1254	517	1483	4098	1710	808	233151	639781	186815	93.17	395676
lacZ	NC_017626	426091	429165	-	3075	1403	3396	744	4417	1200	258022	597462	138314	981431	239641
lacI	NC_017626	429288	430247	-	960	916	1591	2520	1739	944	539595	896575	150061	123767	603846
EC042_RS02020	NC_017626	430447	431280	-	834	1978	2772	3251	2805	1403	134123	179.81	222838	229797	103304
mhpA	NC_017626	431471	433135	+	1665	749	1746	3633	2082	563	254397	567306	124735	854366	207644
mhpB	NC_017626	433137	434081	+	945	483	810	2034	1075	398	289041	463704	123043	777238	258629
EC042_RS02035	NC_017626	434099	434965	+	867	466	867	2176	1011	390	303956	540988	143476	796727	27623
EC042_RS02040	NC_017626	434975	435784	+	810	462	693	1761	942	398	322553	462845	124283	794591	301734
EC042_RS02045	NC_017626	435781	436731	+	951	441	711	1453	864	324	262242	404461	87342	620742	209214
EC042_RS02050	NC_017626	436728	437741	+	1014	633	1288	3437	1456	468	353029	687172	193767	981072	283422
EC042_RS02055	NC_017626	438018	439229	+	1212	1486	1991	4201	2006	1218	693362	888702	198147	113085	617121
EC042_RS02060	NC_017626	439331	439870	+	540	1018	1375	1856	1239	727	106.61	137752	196482	156767	826735
EC042_RS02065	NC_017626	439995	440828	-	834	350	1054	1036	1221	381	237326	683695	71012	100029	280533
EC042_RS02070	NC_017626	440920	442029	-	1110	1147	2247	2345	2147	1097	584365	109514	120.77	132156	606889
EC042_RS02075	NC_017626	442064	442339	-	276	1092	1572	1168	1222	989	223747	308128	241.92	302.51	220046
EC042_RS02080	NC_017626	442525	443298	-	774	368	929	1241	1209	1298	268875	649325	916577	106724	102982
EC042_RS02085	NC_017626	443300	443740	-	441	204	641	900	703	1097	261599	786334	116665	108917	152754
EC042_RS02090	NC_017626	443859	445055	-	1197	668	2717	3646	2847	2722	315592	122796	174125	162507	139643
EC042_RS02095	NC_017626	445065	445736	-	672	215	782	990	900	560	180931	629543	842178	915063	511734
tauA	NC_017626	446344	447306	+	963	765	1946	2750	1860	1308	449241	109321	163247	131967	834079
tauB	NC_017626	447319	448086	+	768	512	1461	2211	1426	721	37701	102915	164576	126863	57.65
EC042_RS02110	NC_017626	448083	448910	+	828	489	1834	3433	1501	1355	333982	119828	237018	123859	100493
tauD	NC_017626	448907	449758	+	852	478	1207	1665	1277	851	317272	76.64	111715	102407	61336
EC042_RS02120	NC_017626	449798	450772	-	975	4360	4905	3431	4283	3304	252887	272159	201166	300138	208095
EC042_RS02125	NC_017626	451298	454204	+	2907	1354	3594	4388	3113	3089	263401	668838	862899	731664	652527
EC042_RS02130	NC_017626	454290	454913	+	624	321	970	1210	768	509	290914	840959	110851	840919	500909
EC042_RS02135	NC_017626	454914	456071	-	1158	1462	4904	4100	3435	2385	713975	229102	202401	202673	126475
EC042_RS02140	NC_017626	456209	456403	+	195	363	505	498	368	266	105273	140102	145993	128941	837669
EC042_RS02145	NC_017626	456423	457643	+	1221	1396	3179	3784	2684	1574	646567	140852	177163	150191	791616
EC042_RS02150	NC_017626	457656	458750	+	1095	1899	3443	3284	2626	2008	980742	170102	171446	163854	112.61
EC042_RS02155	NC_017626	458808	459116	-	309	153	496	493	629	172	280012	868382	912067	139082	341818
EC042_RS02160	NC_017626	459376	459588	+	213	770	748	603	600	302	204435	189981	161836	192464	870669
EC042_RS02165	NC_017626	459791	460885	-	1095	1596	2578	2063	2284	2297	824257	127367	107702	142515	128817
EC042_RS02170	NC_017626	460963	461121	+	159	80	322	611	169	170	284536	109559	219676	726218	656564
EC042_RS02175	NC_017626	461347	461607	+	261	7018	3034	3245	2133	6075	1520.61	628873	710743	558378	1429.33
EC042_RS02180	NC_017626	461707	463122	+	1416	1721	3162	4181	3014	3717	687324	120805	168793	145431	161196
EC042_RS02185	NC_017626	463241	463561	+	321	275	686	1239	756	387	484475	115613	220.65	160914	74034
adrA	NC_017626	463663	464778	+	1116	628	1916	2628	2020	602	318229	928793	134617	123.67	331252
EC042_RS02195	NC_017626	464795	465604	-	810	3030	3745	2789	3281	2182	211544	250123	196835	276757	165423
EC042_RS02200	NC_017626	465724	466182	+	459	1849	1841	1433	1652	1426	227808	216984	178473	245909	190.78
aroL	NC_017626	466365	466889	+	525	1601	1605	1491	1639	1488	172455	165388	162352	213303	174048
EC042_RS02210	NC_017626	466939	467130	+	192	365	342	518	377	417	107507	963635	154229	134158	133371
EC042_RS02215	NC_017626	467161	467340	+	180	210	392	489	283	290	659767	117815	155301	107422	989353
EC042_RS02220	NC_017626	467388	468065	+	678	709	1474	1730	1253	863	591372	117613	145866	126.27	78164
EC042_RS02225	NC_017626	468137	468421	+	285	2694	1712	1374	1623	2493	534.56	324972	275601	389091	537159
EC042_RS02230	NC_017626	468525	468707	-	183	105	333	339	341	144	324476	984421	105898	127315	483211
EC042_RS02235	NC_017626	468629	468910	+	282	125	353	450	348	494	250671	677194	912224	843156	107573
EC042_RS02240	NC_017626	469068	469979	-	912	1486	3376	3605	3132	1946	921442	200.26	225969	234641	131031
EC042_RS02245	NC_017626	470104	471012	+	909	2939	2904	3259	2481	2065	182844	172.83	204955	186484	139502
EC042_RS02250	NC_017626	471155	472339	-	1185	1488	2780	3897	2744	1804	710115	126915	187997	158213	934854
EC042_RS02255	NC_017626	472465	475608	-	3144	4440	10509	7658	8480	3880	798628	180828	139242	184285	757835
EC042_RS02260	NC_017626	475605	476807	-	1203	1370	2720	2125	2504	1669	644019	122318	100979	142215	851954
EC042_RS02265	NC_017626	476997	477686	+	690	1244	2733	2576	1865	1848	101957	214278	213.42	184675	164467
phoR	NC_017626	477744	479039	+	1296	1085	2281	3489	1958	1312	473444	952155	153898	103225	621662
EC042_RS02275	NC_017626	479446	480765	+	1320	1730	1840	3009	1761	1468	741167	754104	130313	911513	682932
proY	NC_017626	480841	482214	+	1374	1986	2407	3156	2080	2070	817404	947713	131307	103432	925144
EC042_RS02285	NC_017626	482373	484187	+	1815	1594	2634	3937	2549	1713	496656	785103	124002	959557	579571
EC042_RS02290	NC_017626	484376	485833	+	1458	1358	4134	8216	3285	2779	526728	153391	322137	153941	117046
EC042_RS02295	NC_017626	485854	486435	-	582	525	1153	949	1242	686	510129	107175	932141	145806	723814
queA	NC_017626	486654	487724	+	1071	1937	3054	3177	2420	2125	102278	154265	169577	154384	121841
tgt	NC_017626	487780	488907	+	1128	9768	14314	6143	5954	8909	489712	686498	311322	360643	485004
yajC	NC_017626	488930	489262	+	333	729	1461	1025	568	1723	123802	237352	175962	116542	317736
secD	NC_017626	489290	491137	+	1848	10941	12227	6740	6676	8353	334811	357936	208495	246827	277566
EC042_RS02320	NC_017626	491148	492119	+	972	2976	3683	3452	2466	2727	173145	204985	203022	173342	172284
EC042_RS02325	NC_017626	492270	492512	+	243	2415	2204	4117	1525	2183	562024	490674	968529	428787	551662
EC042_RS02330	NC_017626	492505	492786	+	282	214	334	450	325	202	42915	640745	912224	78743	439874
EC042_RS02335	NC_017626	492874	493221	+	348	1501	1489	1673	1348	1499	243919	231474	274824	264.66	264514
EC042_RS02340	NC_017626	493235	493357	+	123	64	87	65	114	48	294252	38265	302097	633253	239641
EC042_RS02345	NC_017626	493398	494282	-	885	1728	2840	1690	2059	1569	110419	173605	109165	158961	108869
EC042_RS02350	NC_017626	494580	495119	-	540	351	1370	1069	1097	396	367585	137251	113168	138.8	450326
EC042_RS02355	NC_017626	495270	495719	+	450	4087	3462	2579	2814	2817	513613	416.2	327625	427257	384415
ribD	NC_017626	495723	496826	+	1104	4896	4670	3562	3790	4087	250794	228842	184443	234557	227332
ribH	NC_017626	496915	497385	+	471	2959	3268	2487	2064	3438	355278	375361	301851	299.41	448.24
nusB	NC_017626	497405	497824	+	420	996	810	555	774	825	134108	104333	755409	125913	120623
EC042_RS02375	NC_017626	497902	498879	+	978	3794	2365	2994	2500	2523	219383	130822	175005	174654	158418
EC042_RS02380	NC_017626	498857	499372	+	516	514	576	1032	700	335	563323	603894	114332	926885	398677
EC042_RS02385	NC_017626	499549	501105	-	1557	856	3591	4975	2074	1432	310906	124771	182.66	910118	564781
EC042_RS02390	NC_017626	501336	502310	-	975	1815	3338	3138	3507	1540	105273	185212	183987	245759	969933
EC042_RS02395	NC_017626	502568	504430	-	1863	3742	4524	4476	4908	2777	113589	131.37	137346	179999	915353
EC042_RS02400	NC_017626	504455	505354	-	900	3026	2731	1645	2625	2361	190139	164.16	104487	199.28	161094
EC042_RS02405	NC_017626	505354	505596	-	243	1984	1581	1213	1114	1951	461721	351976	285.36	313225	493034
EC042_RS02410	NC_017626	505802	507250	+	1449	1099	2711	3065	2913	1218	428917	101216	120921	137357	516184
EC042_RS02415	NC_017626	507304	507894	-	591	862	1097	1236	1201	601	824829	100417	119555	138846	624471
EC042_RS02420	NC_017626	507857	508768	-	912	2686	2609	2947	2514	1900	166554	154763	184724	188342	127934
EC042_RS02425	NC_017626	508936	509427	+	492	650	1332	1099	1102	783	747123	146463	127694	153036	977287
EC042_RS02430	NC_017626	509554	510918	-	1365	1856	2683	3157	2636	1597	768935	106335	132215	131944	718452
EC042_RS02435	NC_017626	511067	511957	-	891	7625	4633	3327	4256	3880	483956	281302	213458	326363	267411
EC042_RS02440	NC_017626	511969	512298	-	330	5018	2102	1173	2198	2251	859925	344593	203199	455084	418878
EC042_RS02445	NC_017626	512298	512912	-	615	18602	11244	6403	8355	14069	1710.52	989084	595178	928216	1404.8
EC042_RS02450	NC_017626	512902	514893	-	1992	27170	30372	17382	17993	25772	771337	824844	498825	617152	794483
EC042_RS02455	NC_017626	514915	515862	-	948	20936	37516	15013	16113	25438	1248.91	2140.9	905.31	1161.3	1647.78
ampG	NC_017626	516322	517797	-	1476	1472	3312	3759	2832	1145	563982	121392	145588	131095	47637
EC042_RS02465	NC_017626	517841	518419	-	579	987	1790	1591	1260	1302	964012	167248	157083	148686	138089
EC042_RS02470	NC_017626	518724	519041	+	318	14130	3987	4677	4087	12778	2512.81	678276	840772	878123	2467.52
EC042_RS02475	NC_017626	519050	519238	+	189	381	649	694	578	311	114001	185768	209911	208951	101047
EC042_RS02480	NC_017626	519385	520683	+	1299	5392	8833	4569	5051	5901	234739	367863	201071	265672	278.96
EC042_RS02485	NC_017626	520929	521552	+	624	9271	7270	5699	4795	10659	840207	630286	522098	525027	1048.96
clpX	NC_017626	521678	522952	+	1275	7245	7020	5781	5146	8936	321346	297862	259198	275764	430386
EC042_RS02495	NC_017626	523140	525494	+	2355	10164	8800	10402	7297	15768	244072	202153	252502	211705	411.16
EC042_RS02500	NC_017626	525703	525975	+	273	9174	5509	2019	3329	4941	1900.38	1091.69	422777	833161	1111.42
EC042_RS02505	NC_017626	526167	528038	+	1872	9267	9269	6930	6499	9483	279948	267864	211624	237202	311075
EC042_RS02510	NC_017626	528189	528560	+	372	1541	1558	1970	1254	574	234263	226575	302734	230.32	947533
EC042_RS02515	NC_017626	528654	529052	+	399	209	557	756	559	270	296222	755214	108315	95723	415543
EC042_RS02520	NC_017626	529104	529799	-	696	725	1149	975	1203	668	589078	893096	800818	118096	589376
EC042_RS02525	NC_017626	529864	531564	-	1701	2632	4286	3337	4335	1493	875035	136312	112148	174126	53899
EC042_RS02530	NC_017626	531664	532482	+	819	2475	2647	2501	2226	3414	170897	174847	174569	185703	255.98
EC042_RS02535	NC_017626	532635	533093	+	459	639	961	793	642	485	787285	113266	98764	955652	648865
EC042_RS02540	NC_017626	533123	534895	+	1773	3016	2630	3819	3096	1989	961981	802481	123134	119308	688893
EC042_RS02545	NC_017626	534888	536669	+	1782	1743	2158	3228	2419	1553	553138	655136	103553	927483	535167
EC042_RS02550	NC_017626	536850	537188	+	339	140	383	962	493	205	233546	611205	162223	99363	371347
EC042_RS02555	NC_017626	537218	538504	+	1287	1262	2913	6202	2773	1136	55453	122447	275481	147214	542033
EC042_RS02560	NC_017626	538553	539413	-	861	976	2359	1823	1933	1269	641048	148222	121038	153393	905074
EC042_RS02565	NC_017626	539630	540202	+	573	465	815	938	636	1371	458926	769468	935807	758368	146929
EC042_RS02570	NC_017626	540233	540544	-	312	583	1252	997	1082	465	105672	217089	182675	236946	915217
EC042_RS02575	NC_017626	540923	541276	+	354	315	1289	2019	1058	396	503212	196987	326.04	204202	686938
EC042_RS02580	NC_017626	541318	542868	-	1551	1487	2910	2819	3162	1535	54218	101501	103901	139292	607746
EC042_RS02585	NC_017626	543032	543502	-	471	1177	1855	1306	1562	1231	141319	213064	158511	226588	160495
EC042_RS02590	NC_017626	543618	544169	-	552	477	1145	991	849	1345	488679	112216	102.63	105086	149627
EC042_RS02595	NC_017626	544341	544559	-	219	328	1032	1134	503	1363	846981	254931	296011	156928	382188
EC042_RS02600	NC_017626	544585	544959	-	375	1305	3854	4972	1136	9170	196799	555991	757946	206978	1501.63
EC042_RS02605	NC_017626	545505	548654	-	3150	12860	15996.50	9620.50	9743	9175	230874	274727	174592	211329	178863
EC042_RS02610	NC_017626	548677	549870	-	1194	4942	6456	3888	3947	4974	234068	292514	186149	225861	255816
EC042_RS02615	NC_017626	550012	550659	+	648	555	1871	1643	1381	814	484353	156202	144944	145612	771392
EC042_RS02620	NC_017626	550787	554149	+	3363	5054	7280	7201	6719	6175	84987	117109	122406	136507	112755
EC042_RS02625	NC_017626	554184	554327	-	144	67	205	100	219	53	263122	770156	396986	103.91	226016
EC042_RS02630	NC_017626	554361	554522	-	162	368	500	456	376	183	128463	166972	160912	158581	693684
EC042_RS02635	NC_017626	554536	555063	-	528	852	1908	2324	1769	588	912535	195493	251617	228914	683863
EC042_RS02640	NC_017626	555133	555510	+	378	342	670	767	589	305	511656	958894	115996	106464	495489
EC042_RS02645	NC_017626	555663	556214	+	552	315	726	933	828	472	322712	711517	966231	102487	525084
EC042_RS02650	NC_017626	556343	558274	+	1932	6649	7877	6929	6068	4544	194623	220567	205023	214593	144.43
EC042_RS02655	NC_017626	558327	558656	+	330	1611	1834	1585	1492	1836	276074	300658	274.57	308.91	341652
recR	NC_017626	558656	559261	+	606	476	872	945	960	362	44.42	778451	891451	108237	366827
EC042_RS02665	NC_017626	559371	561245	+	1875	8776	8299	8959	6606	14293	264691	239448	273147	240722	468.11
adk	NC_017626	561426	562070	+	645	2872	3126	2849	2088	4698	251808	262.19	252506	221181	447279
EC042_RS02675	NC_017626	562202	563164	+	963	3086	3575	2950	3546	2452	181223	200834	175119	251588	156358
EC042_RS02680	NC_017626	563161	564120	-	960	688	1425	1664	1635	472	405286	803029	990878	116365	301923
EC042_RS02685	NC_017626	564272	565576	+	1305	3932	4958	3666	4037	4111	170391	205534	160591	211361	193447
EC042_RS02690	NC_017626	565762	565950	+	189	113.16	228.65	180.16	194.15	93.66	338591	654481	544923	701864	304311
EC042_RS02695	NC_017626	566055	566228	+	174	77.00	192.99	243.65	183.82	100.33	250257	60003	800489	721807	354085
EC042_RS02700	NC_017626	566453	567055	+	603	351.99	911.81	948.81	758.82	384.99	330109	81804	899498	859803	392065
EC042_RS02705	NC_017626	567141	568817	-	1677	6807	7892	7266	7241	5987	229544	254.59	247685	295014	219231
EC042_RS02710	NC_017626	569055	570275	-	1221	1032	2303	3330	2019	1069	477978	102039	155907	112979	537635
ushA	NC_017626	570493	572145	+	1653	4689	5394	6505	5014	2552	160417	176533	224964	207247	948055
EC042_RS02720	NC_017626	572182	572661	-	480	200	513	705	566	199	235631	578181	839626	805662	254588
EC042_RS02725	NC_017626	572865	573659	-	795	1164	1745	1726	1628	937	827999	118745	124111	139915	723766
copA	NC_017626	574077	576581	-	2505	5248	6229	8248	5353	5435	118476	134524	188226	146005	133235
EC042_RS02735	NC_017626	576844	577776	+	933	957	1436	4561	1639	4390	580062	832646	279458	120026	288941
EC042_RS02740	NC_017626	577779	579071	+	1293	928	1708	6170	1741	5889	405876	714623	272788	919979	279685
EC042_RS02745	NC_017626	579409	580764	+	1356	923	1472	4645	1641	7441	384934	587267	195823	82685	336975
EC042_RS02755	NC_017626	580873	601650	+	20778	8275	14738	38614.50	17561	28097	225221	383727	106239	577462	830389
EC042_RS02760	NC_017626	601654	603816	+	2163	1456	2609	6493	2816	1010	38067	652537	171604	889516	286741
EC042_RS02765	NC_017626	603813	604988	+	1176	1173	2137	1972	1380	1118	564072	983071	958601	801769	583795
EC042_RS02770	NC_017626	604985	605392	+	408	417	663	597	462	386	577989	879105	836474	773677	580969
EC042_RS02775	NC_017626	605396	605599	-	204	70	224	201	224	195	194049	594026	563254	750232	586989
EC042_RS02780	NC_017626	605596	606018	-	423	142	658	1128	530	347	189842	841537	152443	856078	50375
EC042_RS02785	NC_017626	606104	608257	-	2154	952.83	4483.50	4580.33	4200.83	980.83	250158	112605	121.56	133.25	279623
EC042_RS02790	NC_017626	608624	608986	+	363	584	1263	1638	995	655	909809	188228	257956	187281	110805
EC042_RS02795	NC_017626	609172	609630	-	459	867	1573	1165	1304	833	106819	185397	145095	194108	111444
EC042_RS02800	NC_017626	609627	610544	-	918	2046	2810	2536	2767	2663	126.04	165597	157923	205942	178137
EC042_RS02805	NC_017626	610690	611367	+	678	775	1331	1904	1080	2084	646422	106203	160537	108836	188753
EC042_RS02810	NC_017626	611354	612133	+	780	842	1061	1417	1159	1556	610466	735882	103852	101523	122501
EC042_RS02815	NC_017626	612196	613050	-	855	2544	3421	3270	2747	4210	168265	216458	218635	219518	302372
EC042_RS02820	NC_017626	613111	613881	-	771	2342	2866	2556	2845	2060	171782	201099	189515	252119	164073
EC042_RS02825	NC_017626	613910	614533	-	624	1423	1780	1497	1705	1349	128963	154.32	137144	186688	132756
EC042_RS02830	NC_017626	614504	615190	+	687	1713	1752	2581	1620	2164	141008	137964	214768	161115	193431
EC042_RS02835	NC_017626	615187	617601	+	2415	5639	6837	9361	5692	4376	132047	153157	221586	161037	111272
EC042_RS02840	NC_017626	618314	619408	-	1095	1143	3400	3677	3861	1031	590305	167978	191963	240915	578189
EC042_RS02845	NC_017626	619477	620403	-	927	408	1770	1591	2002	359	24.89	103295	981135	147558	237816
EC042_RS02850	NC_017626	620633	621115	+	483	447	631	728	601	336	523365	706757	861633	850168	427187
EC042_RS02855	NC_017626	621193	622008	+	816	5163	4884	4226	3067	4890	357813	323797	296058	256804	367997
EC042_RS02860	NC_017626	622098	623879	+	1782	738	1759	3014	1826	789	234203	534006	966883	700117	271891
EC042_RS02865	NC_017626	623892	624668	+	777	352	856	2170	919	1446	256192	595992	159653	808113	114281
EC042_RS02870	NC_017626	624768	625646	+	879	359	843	1795	895	597	230967	518831	116738	695684	417072
EC042_RS02875	NC_017626	625815	627269	+	1455	525	1513	3313	1473	2175	204052	562553	130166	691699	917956
EC042_RS02880	NC_017626	627330	628691	+	1362	626	1410	2657	1432	2210	259921	560054	111.52	718362	996416
EC042_RS02885	NC_017626	628748	630049	+	1302	442	1128	2547	1288	880	19198	46869	111829	67.59	415047
EC042_RS02890	NC_017626	630071	631216	+	1146	1136	2990	6354	2462	1462	56058	141148	316957	146785	783409
EC042_RS02895	NC_017626	631346	632131	-	786	492	1432	1690	1616	1059	353986	985617	122914	140474	827369
EC042_RS02900	NC_017626	632142	633377	-	1236	1191	3318	4198	3467	2721	544926	145226	194161	191652	135187
EC042_RS02905	NC_017626	633399	634448	-	1050	491	1426	2128	1752	1962	264446	734713	115857	114005	114745
EC042_RS02910	NC_017626	634765	636432	+	1668	588	1516	2922	1758	1366	199354	491689	100143	720113	502898
EC042_RS02915	NC_017626	636442	637701	+	1260	632	1222	2692	1493	1269	283655	524672	122136	809593	618467
EC042_RS02920	NC_017626	637712	638527	+	816	336	697	1505	897	535	232859	462094	105435	751069	402614
EC042_RS02925	NC_017626	638524	639417	+	894	741	1452	3146	1543	895	468732	878652	201168	117925	614768
EC042_RS02930	NC_017626	639544	640611	-	1068	613	1518	1767	1827	541	324589	768932	945809	116881	311065
purE	NC_017626	640608	641117	-	510	431	630	653	764	274	477916	668279	73195	102353	329918
EC042_RS02940	NC_017626	641235	641957	-	723	293	911	1160	1151	327	229178	68166	917187	108771	277738
EC042_RS02945	NC_017626	641960	642454	-	495	2985	3276	3492	2693	4690	341023	358036	403.28	371714	581826
cysS	NC_017626	642628	644013	+	1386	3757	4321	3365	3720	4104	153293	168659	138791	183382	181832
EC042_RS02955	NC_017626	644049	644570	-	522	330	1326	1835	1420	468	357509	137423	200957	185864	550555
EC042_RS02960	NC_017626	644678	644890	-	213	70	251	178	157	62	18585	637502	477726	503614	178747
EC042_RS02965	NC_017626	644892	645758	-	867	3515	3547	2488	3073	2104	229272	221325	164047	242.17	149023
EC042_RS02970	NC_017626	646229	646771	+	543	131	395	465	425	1079	136432	393536	489544	53477	122025
EC042_RS02975	NC_017626	646991	647683	+	693	163	600	698	721	589	133014	468388	575785	710853	521924
EC042_RS02980	NC_017626	647714	650323	+	2610	1085	3616	4736	3658	3271	23509	749507	103731	957593	769601
fimH	NC_017626	650336	651343	+	1008	419	1452	2899	1556	2368	23507	77928	164409	105469	144.26
EC042_RS02990	NC_017626	651354	651869	+	516	202	509	678	521	611	221384	533649	751135	689867	727138
EC042_RS02995	NC_017626	651872	652504	-	633	209	1000	941	867	458	186718	854641	849814	935821	444311
EC042_RS03000	NC_017626	652747	652823	+	77	32	110	109	85	33	235019	77284	809234	754233	263178
EC042_RS03005	NC_017626	652869	653630	-	762	295	1995	1584	2192	416	218933	141637	118833	196546	335246
EC042_RS03010	NC_017626	653813	654703	-	891	348	1420	1064	1392	365	220875	862181	682656	106743	25156
EC042_RS03015	NC_017626	654704	657676	-	2973	2490	7947	5180	5614	2837	47364	144609	996031	129019	58599
nfrB	NC_017626	657663	659900	-	2238	1477	5331	3899	3911	1616	37322	128865	995936	119.4	443411
EC042_RS03025	NC_017626	660237	660773	-	537	93	440	501	399	195	979383	443268	533337	507664	22299
EC042_RS03030	NC_017626	660838	661266	-	429	157	696	1263	383	233	20696	877687	168.3	609985	333522
EC042_RS03035	NC_017626	661294	661740	-	447	161	489	621	307	211	203687	591819	794186	469255	289868
EC042_RS03040	NC_017626	662071	662313	-	243	113	333	449	183	141	262976	741354	105628	514544	356319
EC042_RS03045	NC_017626	662347	662583	-	237	97	441	770	285	404	231455	100665	185729	821626	104679
EC042_RS03050	NC_017626	662561	663697	-	1137	819.33	3221.25	4723.08	2374.75	3312.41	407514	153268	237467	142704	178.9
EC042_RS03055	NC_017626	663776	664045	-	270	206	597	1648	431	710	431467	119618	348925	109066	161481
EC042_RS03060	NC_017626	664063	664524	-	462	485	1357	3894	1089	2402	593668	158901	481828	161051	319269
EC042_RS03065	NC_017626	664527	664727	-	201	223	434	1379	308	564	627412	116.81	392199	104697	172309
EC042_RS03070	NC_017626	664712	665203	-	492	317.33	978.25	1414.91	786.00	867.75	364746	107565	164.4	109153	108307
EC042_RS03075	NC_017626	665219	665596	-	378	90.75	365.69	410.89	312.32	111.67	135768	52337	621401	564528	181414
EC042_RS03080	NC_017626	665641	665916	-	276	80.98	209.89	166.50	164.36	64.08	165925	411406	34486	406878	142574
EC042_RS03085	NC_017626	665945	666625	-	681	593.67	2046.83	2830.17	1349.50	65.50	492994	162601	237577	135395	590636
EC042_RS03090	NC_017626	666865	667176	-	312	218	747	1064	695	0	395135	129525	194951	152198	0
EC042_RS03095	NC_017626	667269	668063	-	795	1307	3327	8477	2596	1	929721	226398	609555	223108	0.0772429
EC042_RS03100	NC_017626	668311	668625	-	315	212	837	1657	600	0	380601	143748	300712	130142	0
EC042_RS03105	NC_017626	668679	669719	-	1041	1390	3284.50	10423	2399.50	0	755106	170689	572374	157488	0
EC042_RS03110	NC_017626	669831	670871	-	1041	1029	2813.50	6426.50	2287	0	558996	146212	352908	150104	0
EC042_RS03115	NC_017626	670897	671196	-	300	483	1403	3286	922	0	910479	253002	626159	209985	0
EC042_RS03120	NC_017626	671565	673013	-	1449	661	2431	2857.50	2545	63	257975	90762	112734	120004	266992
EC042_RS03125	NC_017626	673003	673686	-	684	368	1350	1735	1283	447	304254	106774	145005	128159	401307
EC042_RS03130	NC_017626	673843	675225	+	1383	509	1845	2048	1899	601	208132	721708	846537	938167	266857
EC042_RS03135	NC_017626	675249	675581	+	333	127	414	472	472	148	215677	67258	810282	968446	272925
EC042_RS03140	NC_017626	675597	676820	+	1224	476	1448	2022	1647	483	219922	639992	944361	919369	242321
EC042_RS03145	NC_017626	676832	679975	+	3144	1743	4172	7839	4809	1740	313515	717876	142533	104508	339854
EC042_RS03150	NC_017626	680077	681454	+	1378	1418	2686	3106	2250	1410	58193	105449	128852	111561	628341
EC042_RS03155	NC_017626	681535	682782	-	1248	4051	5276	4052	3980	5502	183566	228706	185606	217894	270727
EC042_RS03160	NC_017626	682890	683543	-	654	1283	2245	1832	1961	1214	110941	185706	160135	204.87	113.99
EC042_RS03165	NC_017626	683637	684005	-	369	429	760	779	893	319	657469	111423	120684	165349	530872
EC042_RS03170	NC_017626	684070	684318	-	249	244	681	696	742	199	554159	147957	159789	203602	490771
EC042_RS03175	NC_017626	684384	685502	-	1119	855	1589	1587	1820	934	432096	768213	810746	111127	512557
EC042_RS03180	NC_017626	685514	685690	+	177	157	494	1059	549	189	501615	150988	342027	211922	655713
EC042_RS03185	NC_017626	685721	685921	-	201	67.50	503	540.50	519	63.50	189912	135382	153723	176.42	194001
EC042_RS03190	NC_017626	685956	686108	+	153	162.50	313	513.50	289	151	600629	110673	191861	129058	606054
EC042_RS03195	NC_017626	686458	686610	+	153	158.50	307.50	694	233.50	215	585844	108728	259302	104273	862924
EC042_RS03200	NC_017626	686732	687361	-	630	334	1382	996	1238	389	299813	118674	903768	134263	379171
EC042_RS03205	NC_017626	687527	689767	-	2241	1083	4560	5379	4730	1403	273294	110081	137214	144211	384451
EC042_RS03210	NC_017626	690010	691212	+	1203	440	1284	2214	1471	395	206838	577414	105208	835458	201631
EC042_RS03215	NC_017626	691215	691433	+	219	76	252	363	346	68	196252	622507	947547	107947	190674
entF	NC_017626	691430	695311	+	3882	1528	3134	5411	3650	1221	222593	436748	79682	642414	193146
EC042_RS03225	NC_017626	695526	696659	+	1134	540	1382	3245	1440	1268	269293	659299	163584	867615	686644
EC042_RS03230	NC_017626	696656	697471	-	816	444	1137	1797	1472	360	307707	753803	125891	123252	270918
EC042_RS03235	NC_017626	697468	698460	-	993	384	1096	2058	1492	412	218689	597103	118477	102659	254785
EC042_RS03240	NC_017626	698457	699461	-	1005	327	1012	1705	1348	318	184003	544756	969832	916434	194306
EC042_RS03245	NC_017626	699572	700822	+	1251	699	1443	4877	1670	538	315983	624017	222861	912088	264089
EC042_RS03250	NC_017626	700826	701782	-	957	444	1333	1532	1559	468	262371	753539	915135	111304	300303
EC042_RS03255	NC_017626	701971	703146	+	1176	465	1097	2874	1178	356	223609	504646	139707	684409	185895
entE	NC_017626	703156	704766	+	1611	613	1181	3137	1475	520	215184	39659	111316	625567	198214
EC042_RS03265	NC_017626	704780	705637	+	858	1076	1276	1786	1143	573	709201	804546	118996	910199	410103
EC042_RS03270	NC_017626	705637	706383	+	747	656	743	1459	797	451	496624	538091	111654	72898	37075
EC042_RS03275	NC_017626	706386	706799	+	414	652	686	1288	599	388	890618	89642	177.85	988562	575515
EC042_RS03280	NC_017626	706980	709085	+	2106	54856	24013	11616	26447	13795	1473.02	616844	315309	858017	402243
EC042_RS03285	NC_017626	709267	709464	+	198	467	411	349	326	139	133382	112296	100762	112494	431097
EC042_RS03290	NC_017626	709474	710562	-	1089	473	2336	2636	2126	525	245628	116047	138374	133387	296044
EC042_RS03295	NC_017626	710670	711830	+	1161	762	1748	1995	1696	740	371165	814511	982311	998094	391404
EC042_RS03300	NC_017626	711831	712448	-	618	401	1726	1660	1652	1348	366944	151091	153553	182641	133945
EC042_RS03305	NC_017626	712433	713653	-	1221	795	3323	3901	2939	4891	36821	147232	182641	164.46	245984
EC042_RS03310	NC_017626	713800	714702	-	903	336.50	1819	2399	1150	1265	210737	108976	151873	870137	860257
dsbG	NC_017626	714910	715656	-	747	866	2610	2370	2200	1188	655604	189.02	181.37	201224	976611
EC042_RS03320	NC_017626	716028	716591	+	564	4389	4197	3417	3428	3438	440079	402576	346341	415278	374328
EC042_RS03325	NC_017626	716836	718401	+	1566	2831	4345	3817	3649	3111	102233	150102	139338	159206	121993
EC042_RS03330	NC_017626	718522	718950	-	429	11537	8560	6815	8136	11977	1520.83	1079.45	908127	1295.78	1714.42
EC042_RS03335	NC_017626	719306	719716	-	411	234	709	669	727	242	321972	933237	930513	120857	361576
EC042_RS03340	NC_017626	719946	720752	-	807	1140	1924	1876	1926	1139	798869	128979	132892	163065	866714
EC042_RS03345	NC_017626	720866	722329	-	1464	863	2473	2950	2625	927	33336	913841	115191	122508	388834
citG	NC_017626	722380	723258	-	879	283	1080	1424	1298	299	182071	664695	926103	100894	208885
citX	NC_017626	723233	723784	-	552	181	708	757	857	159	185432	693876	783962	106077	176882
EC042_RS03360	NC_017626	723788	725320	-	1533	457	2059	2297	2292	532	168585	726611	856558	102153	213106
EC042_RS03365	NC_017626	725331	726239	-	909	307	1862	2104	1647	325	190993	110816	132318	123796	219556
EC042_RS03370	NC_017626	726236	726532	-	297	100	653	613	647	124	190409	118944	117989	148842	256384
EC042_RS03375	NC_017626	726547	727605	-	1059	356	1904	1930	2170	470	190107	972654	104184	140004	272538
dpiB	NC_017626	727985	729643	+	1659	1511	3078	4066	2971	5550	515065	100371	140107	122358	205434
dpiA	NC_017626	729612	730292	+	681	411	1028	1116	1050	1544	341302	816646	936818	105346	139228
dcuC	NC_017626	730333	731718	-	1386	860	2549	2903	2704	2128	350897	994934	119735	133297	942831
pagP	NC_017626	732307	732867	+	561	392	1088	3229	947	8405	395155	104919	329036	115336	920027
EC042_RS03400	NC_017626	733042	733251	+	210	22709	7807	6726	8331	9095	6115.37	2011.19	1830.95	2710.54	2659.56
EC042_RS03405	NC_017626	733305	733688	-	384	842	1257	1127	1006	775	124001	177089	167776	178996	123936
EC042_RS03410	NC_017626	733784	734572	+	789	523	1612	1944	1423	689	37486	110529	140.85	123227	536251
tatE	NC_017626	734701	734904	+	204	377	459	663	452	304	104509	121722	185.79	151386	915101
EC042_RS03420	NC_017626	735005	735970	-	966	2215	3605	2400	2604	2101	129.67	201.89	142027	184.18	133559
EC042_RS03425	NC_017626	736179	737132	-	954	837	2324	2537	1989	4546	496159	131788	152023	142451	292622
EC042_RS03430	NC_017626	737191	737340	+	150	125	369	926	312	224	471262	133083	352905	142115	917027
EC042_RS03435	NC_017626	737392	738033	-	642	695	1545	1331	1278	527	612201	130191	118517	136011	504082
EC042_RS03440	NC_017626	738134	738397	-	264	434	806	702	749	647	929672	165165	152.01	193845	150496
EC042_RS03445	NC_017626	738507	739718	-	1212	2075	3436	2761	2734	2236	968188	153369	130227	154125	113291
EC042_RS03450	NC_017626	739858	740946	-	1089	2463	3409	3603	2668	3828	127903	169351	189136	167392	215859
EC042_RS03455	NC_017626	740957	742069	-	1113	7040	6241	5896	5302	7340	357702	303352	302831	325478	404973
EC042_RS03460	NC_017626	742072	743973	-	1902	2471	4358	4189	4057	2422	734694	123955	125904	145738	781968
EC042_RS03465	NC_017626	744004	744471	-	468	496	1100	957	848	629	599349	127155	116897	123802	825335
EC042_RS03470	NC_017626	744475	744792	-	318	1504	2329	1263	1516	1890	267464	396214	227046	325724	364973
EC042_RS03475	NC_017626	745052	745663	-	612	453	1181	1475	1289	453	418592	104397	137778	143906	45454
EC042_RS03480	NC_017626	745687	746328	-	642	1662	1756	1635	1614	1468	146.4	147971	145586	171.77	140416
holA	NC_017626	746330	747361	-	1032	2955	3745	2952	2959	4288	161928	196318	163521	195904	255153
EC042_RS03490	NC_017626	747361	747942	-	582	1109	1828	1340	1180	1937	107759	169919	131619	138528	204377
leuS	NC_017626	747957	750539	-	2583	14485	18663	13086	11944	14682	317131	390881	289615	315939	349049
EC042_RS03500	NC_017626	750774	751256	+	483	12078	3820	3487	4003	3842	1414.14	427862	412708	566.26	488468
EC042_RS03505	NC_017626	751327	752304	-	978	796	2426.50	1791	2169	1389	460276	134224	104688	151.53	872146
EC042_RS03510	NC_017626	752468	753175	+	708	291	1113	1156	1196	557	232436	850451	933389	115419	483112
EC042_RS03515	NC_017626	753172	754440	+	1269	400	1689	1826	1796	838	178255	720038	822578	966991	405516
EC042_RS03520	NC_017626	754450	755004	-	555	191	1132	971	1005	835	194619	110342	100015	123723	923887
EC042_RS03525	NC_017626	755106	755813	+	708	507	1738	2870	1953	3074	404966	132802	231732	188472	266622
EC042_RS03530	NC_017626	755810	757261	+	1452	1199	4169	6639	4075	3401	466978	155329	261381	191751	143835
EC042_RS03535	NC_017626	757321	758991	-	1671	656	2737	2506	2790	767	222009	886107	85732	114079	281867
rihA	NC_017626	759075	760010	-	936	3964	3903	2830	3461	2068	239498	225585	172842	252641	135675
artP	NC_017626	760128	760853	-	726	1047	2092	2537	2232	666	815557	155888	199766	210056	56333
EC042_RS03550	NC_017626	760853	761527	-	675	2747	3148	2585	2780	1338	230144	252301	218925	281396	121724
EC042_RS03555	NC_017626	761527	762267	-	741	3521	3185	2103	3096	1633	268715	232.53	162.24	285.47	135.33
EC042_RS03560	NC_017626	762437	763345	-	909	10373	8873	4616	7897	5074	645334	528073	290295	593575	342777
EC042_RS03565	NC_017626	763800	765677	+	1878	1589	3427	6013	3759	1844	478489	987202	183035	136759	602963
lnt	NC_017626	765755	767293	-	1539	3634	3147	4816	4054	4835	133534	110623	178.89	179979	192923
EC042_RS03575	NC_017626	767318	768196	-	879	3057	2675	3255	3364	5053	196676	164635	211.69	261484	353009
EC042_RS03580	NC_017626	768286	768753	-	468	3096	2720	2297	2669	3147	374.11	314.42	280578	389655	412.93
EC042_RS03585	NC_017626	768750	769790	-	1041	6479	5016	5325	4786	7479	351966	260672	292.42	314123	441183
EC042_RS03590	NC_017626	769943	771367	-	1425	1995	3929	2852	3185	1985	791721	149161	114412	152712	855404
ubiF	NC_017626	771513	772688	+	1176	5618	3760	4449.50	4439	4488	270158	172969	216293	257902	234353
EC042_RS03600	NC_017626	772842	772916	-	75	32	123	147.50	170.50	29	241286	88722	112427	155325	237445
EC042_RS03605	NC_017626	772954	773028	-	75	50.50	249.75	227	277.50	40.50	38078	180149	173023	252801	331604
EC042_RS03610	NC_017626	773077	773153	-	77	27	80.50	42	117	40	198297	565578	311815	103818	319003
EC042_RS03615	NC_017626	773169	773243	-	75	56	115.50	99.50	100	24.50	422251	833121	758403	910996	20.06
EC042_RS03620	NC_017626	773278	773352	-	75	127	192.75	147	190.50	76	957605	139034	112045	173545	622269
EC042_RS03625	NC_017626	773376	773460	-	85	662	704	311	527	324	440436	448065	209.16	423613	234073
EC042_RS03630	NC_017626	773470	773546	-	77	51.50	125	150.50	105.50	49.50	378234	878227	111734	936137	394766
EC042_RS03635	NC_017626	773881	774144	+	264	235	522	1019	527	292	503394	106968	220652	136391	679211
asnB	NC_017626	774359	776023	-	1665	3054	5408	5654	4653	4698	103729	175715	194124	190.94	173.27
EC042_RS03645	NC_017626	776420	777172	-	753	1722	2126	1753	2004	1869	129325	152741	133084	181836	152419
EC042_RS03650	NC_017626	777220	778440	-	1221	3386	4124	3719	3401	3124	156825	182722	174.12	190313	157116
nagA	NC_017626	778449	779597	-	1149	6284	7972	4115	4356	4910	309286	375349	204733	259027	262414
nagB	NC_017626	779657	780457	-	801	2252	2507	1503	2111	1646	158994	169.32	107267	180067	126189
EC042_RS03665	NC_017626	780790	782736	+	1947	4413	4703	4430	4413	2093	128178	130676	130.07	154862	660129
EC042_RS03670	NC_017626	782939	784603	+	1665	2047	3051	2463	2555	1556	695261	991324	845646	104847	57388
chiP	NC_017626	785052	786458	+	1407	815	2584	2741	2723	695	327573	993541	111366	132.23	303331
EC042_RS03680	NC_017626	786508	786834	+	327	141	516	526	501	186	243846	853669	919552	104681	349294
fur	NC_017626	786918	787364	-	447	3101	3255	1591	1890	3336	392318	393941	203.47	288.89	458294
EC042_RS03690	NC_017626	787357	787443	-	87	716	734	413	601	637	465412	456.42	271374	471.99	449.62
EC042_RS03695	NC_017626	787409	787663	+	255	82	208	184	246	83	181852	441276	412492	659132	199877
EC042_RS03700	NC_017626	787653	788183	-	531	3302	2580	2009	1829	2743	351663	262853	216284	235341	317217
EC042_RS03705	NC_017626	788323	788616	-	294	284	738	647	657	263	54628	135799	125804	152685	549331
EC042_RS03710	NC_017626	788756	789520	-	765	713	1307	1347	1309	536	527075	924276	100657	116911	430258
EC042_RS03715	NC_017626	789705	790250	+	546	3398	3963	2544	2329	4154	351945	392662	266356	291444	467196
EC042_RS03720	NC_017626	790276	791916	+	1641	3671	5163	4356	4296	3358	126509	170208	151746	178868	125.66
EC042_RS03725	NC_017626	792121	792615	+	495	291	677	792	695	356	332454	739897	914657	959306	441642
EC042_RS03730	NC_017626	792727	793404	-	678	619	855	1249	926	797	516303	682219	105.31	933166	721862
EC042_RS03735	NC_017626	793401	796085	-	2685	4466	4912	6988	4853	4556	940629	989696	148781	123493	104199
EC042_RS03740	NC_017626	796078	796650	-	573	620	769	1137	816	493	611901	726038	113434	973001	528345
EC042_RS03745	NC_017626	796659	798707	-	2049	1122	1922	4359	2267	915	309667	507457	121614	75594	274224
EC042_RS03750	NC_017626	798730	800403	-	1674	684	1519	3695	1769	735	231071	490896	126182	722021	269623
kdpF	NC_017626	800403	800492	-	90	39	119	269	106	41	245056	715306	170863	804713	279748
EC042_RS03760	NC_017626	800805	801011	+	207	2982	9690	2882	1992	8032	814669	2532.45	795906	657501	2382.75
EC042_RS03765	NC_017626	801113	801622	+	510	326	730	865	771	289	361486	774355	969581	103291	347979
EC042_RS03770	NC_017626	801619	803037	+	1419	1257	2977	4430	2983	1172	500953	113497	178468	143631	50719
EC042_RS03775	NC_017626	803079	804560	-	1482	775	2520	3585	2505	697	295731	919899	138286	115488	288809
EC042_RS03780	NC_017626	804831	805574	+	744	4946	3325	4660	2383	5560	375946	241772	358056	218841	458.91
EC042_RS03785	NC_017626	805597	806253	+	657	3626	2756	4915	2565	4010	312109	226935	427658	266747	374804
EC042_RS03790	NC_017626	806247	807179	+	933	3319	2883	4660	2496	3864	201173	167167	285524	182785	254.32
EC042_RS03795	NC_017626	807169	807903	+	735	1812	2466	2360	1777	2055	139417	181507	183554	165188	171692
EC042_RS03800	NC_017626	807939	808730	+	792	952	1208	1840	1368	1036	67976	825143	132.81	118015	803267
EC042_RS03805	NC_017626	808727	809773	-	1047	710	1520	1529	1642	428	383491	785388	834832	107153	251028
EC042_RS03810	NC_017626	809925	810986	-	1062	370	1607	1643	1579	415	197025	818614	884405	101586	239966
EC042_RS03815	NC_017626	810983	811714	-	732	323	1797	1683	1591	465	249537	132808	131435	148504	390092
EC042_RS03820	NC_017626	811729	814179	-	2451	963	4713	3744	4488	1148	222191	104026	873234	125109	287623
EC042_RS03825	NC_017626	814239	814805	-	567	172	835	774	901	465	171549	796693	780362	108572	503611
gltA	NC_017626	815195	816478	-	1284	16654	8080	5524	4911	6718	733496	340435	245939	261326	321292
EC042_RS03835	NC_017626	816466	816650	+	185	89	322	431	195	132	272059	941611	133181	720179	438155
sdhC	NC_017626	817171	817575	+	405	3211	5951	2076	3087	3124	448363	794918	293029	520786	473676
sdhD	NC_017626	817569	817916	+	348	4152	5154	3114	3268	2982	674718	801222	511538	641624	526204
sdhA	NC_017626	817916	819682	+	1767	33496	30224	14976	17820	20502	1072.01	925344	484504	689047	712501
sdhB	NC_017626	819698	820414	+	717	14075	10397	5209	8485	9478	1110.13	784.47	415311	808556	811752
EC042_RS03860	NC_017626	820567	820782	+	216	7887	4201	4031	3256	4940	2064.91	1052.17	1066.83	1029.93	1404.43
EC042_RS03865	NC_017626	820764	823565	+	2802	87018	44182	33805	30702	41246	1756.24	853031	689685	748645	903939
EC042_RS03870	NC_017626	823580	824797	+	1218	51609	15829	16179	16462	28178.50	2396.2	703062	759351	923449	1420.68
sucC	NC_017626	825072	826238	+	1167	66233	21438	18177	18219	33878	3209.58	993805	890409	1066.67	1782.68
EC042_RS03880	NC_017626	826238	827107	+	870	11679	6030	5149	5856	7710	759155	374961	338331	459896	544203
EC042_RS03885	NC_017626	827773	828678	+	906	469	1230	3178	1075	2746	292744	734454	200523	810696	186122
EC042_RS03890	NC_017626	828712	829314	-	603	329	1507	1868	1210	488	308548	135202	177092	137103	496968
EC042_RS03895	NC_017626	829324	830976	-	1653	827	3820	4446	3602	1448	282929	125.02	153757	148884	537924
EC042_RS03900	NC_017626	831084	832364	-	1281	477	2279	3652	2072	870	210578	96246	162975	110514	417057
EC042_RS03905	NC_017626	832525	832842	-	318	93	299	366	319	179	165386	508665	657949	685395	345662
EC042_RS03910	NC_017626	832839	834209	-	1371	385	1807	1887	1939	488	158806	713031	786815	966313	218579
EC042_RS03915	NC_017626	834213	835454	-	1242	509	1932	2209	2004	623	231761	841537	101675	110244	308029
EC042_RS03920	NC_017626	835454	836899	-	1446	704	3441	3397	3538	1116	275327	128737	134297	167173	473938
EC042_RS03925	NC_017626	836918	838306	-	1389	539	3032.50	2680	2915	813	219447	118.11	110299	143388	35943
EC042_RS03930	NC_017626	838306	838755	-	450	157	684	625	693	274	197302	822302	793973	105.22	373907
EC042_RS03935	NC_017626	838942	839109	-	168	58	250	226	220	72	195237	805042	769019	894728	263178
EC042_RS03940	NC_017626	839303	839602	-	300	75	504	407	445	98	141379	90886	775553	101348	20.06
EC042_RS03945	NC_017626	839806	840633	-	828	252	1436	1381	1170	503	172113	938235	953458	965457	373047
EC042_RS03950	NC_017626	841556	843124	+	1569	42543	20893	16435	19708	15266.50	1533.38	720386	598804	858217	597506
EC042_RS03955	NC_017626	843140	844279	+	1140	26052	9728	6832	10038	6260	1292.35	461643	342595	601617	337206
EC042_RS03960	NC_017626	844294	844407	+	114	654	287	280	309	239	324427	136196	140408	185196	128742
EC042_RS03965	NC_017626	844407	844700	+	294	811	625	689	605	265	155997	115006	133971	140.6	553508
EC042_RS03970	NC_017626	844850	845254	+	405	1155	1228	977	781	1068	161276	164033	137904	131757	161935
EC042_RS03975	NC_017626	845260	845943	+	684	2332	2578	2232	1806	2527	192804	203899	186542	180401	226869
EC042_RS03980	NC_017626	845947	846375	+	429	1381	1656	1120	1086	918	182046	208829	149245	172962	131405
tolA	NC_017626	846440	847705	+	1266	4073	6260	8248	4988	3668	181939	267503	372437	269197	177919
tolB	NC_017626	847838	849130	+	1293	20057	18199	9064	11951	15670	877226	761442	400737	631514	744211
EC042_RS03995	NC_017626	849165	849686	+	522	4008	3130	1667	2253	4360	434211	324385	182559	294896	512.91
EC042_RS04000	NC_017626	849696	850487	+	792	2407	2526	1715	1628	2176	171868	172542	123788	140445	168717
EC042_RS04005	NC_017626	850652	850727	+	76	1295.67	4664.00	791.83	1017.17	1009.17	964106	3319.96	595603	914445	815411
EC042_RS04010	NC_017626	850763	850838	+	76	1854.65	5369.50	991.68	1363.22	1682.55	1380.04	3822.15	745927	1225.55	1359.5
EC042_RS04015	NC_017626	850841	850916	+	76	416.50	929.67	257.17	198.17	189.67	309917	661764	193439	178157	153254
EC042_RS04020	NC_017626	850968	851043	+	76	173.22	570.47	291.62	171.77	155.70	128893	406076	219352	154423	125806
EC042_RS04025	NC_017626	851047	851122	+	76	73.00	255.25	81.50	101.50	38.50	543192	181694	613031	912494	31108
EC042_RS04030	NC_017626	851269	851344	+	76	39.00	176.67	88.17	67.83	26.83	290198	125758	663201	609798	216787
EC042_RS04035	NC_017626	851378	851453	+	76	18.83	87.17	77.67	75.00	27.00	140114	620499	584222	674257	21816
EC042_RS04040	NC_017626	851483	851833	+	351	122.50	352	401.83	352	85	197366	542529	654445	685193	148709
EC042_RS04045	NC_017626	852013	853056	+	1044	2538	2555	4538	2399	2004	137479	132397	248486	157003	117875
EC042_RS04050	NC_017626	853094	853813	+	720	1050	1554	2021	1363	918	824709	116763	160462	129342	782953
EC042_RS04055	NC_017626	853810	854751	-	942	1026	2564	2769	2603	1039	615943	147.25	168039	188.8	677314
EC042_RS04060	NC_017626	854865	855245	-	381	589	1009	1553	960	2497	874247	143.27	233015	172157	402457
EC042_RS04065	NC_017626	855340	855453	-	114	1050	896	2059	801	4416	520869	425198	1032.5	480071	2378.76
EC042_RS04070	NC_017626	855561	856613	+	1053	3843	3800	3648	3617	4648	206389	195228	198045	234692	271059
gpmA	NC_017626	856779	857531	-	753	8150	6712	4774	5095	8786	612078	482219	362431	462303	716509
galM	NC_017626	857734	858774	-	1041	1210	1785	1822	1911	1053	657323	927631	100054	125426	62116
EC042_RS04085	NC_017626	858768	859916	-	1149	3862	3865	3454	3536	2501	190.08	181977	171846	210266	133665
EC042_RS04090	NC_017626	859920	860966	-	1047	1883	2330	2663	2933	1433	101706	120392	145399	191.4	840476
EC042_RS04095	NC_017626	860976	861992	-	1017	4675	3008	3043	4264	2232	259959	160009	171048	286467	134772
EC042_RS04100	NC_017626	862255	863727	-	1473	1427	3093	2734	3001	2047	547855	113596	106105	139201	853376
EC042_RS04110	NC_017626	863795	864583	-	789	1474	2300	1780	2353	1194	105649	157702	128968	203762	929293
EC042_RS04115	NC_017626	864712	864861	+	150	542	393	354	351	324	204339	141739	134912	159.88	132641
modA	NC_017626	865027	865800	+	774	1882	10694	2197	1919	1079	137506	747458	162266	169399	856064
modB	NC_017626	865800	866489	+	690	766	2283	2537	1443	564	627803	178996	210189	142888	501944
modC	NC_017626	866492	867550	+	1059	929	2872	2399	1798	779	496094	146716	129501	116004	451718
EC042_RS04135	NC_017626	867551	868369	-	819	1406	2335	1591	2392	1063	970835	154238	111052	199551	79703
EC042_RS04140	NC_017626	868524	869519	+	996	1603	1506	1813	1428	1192	910161	81.8	104058	979595	734924
EC042_RS04145	NC_017626	869560	870513	-	954	544	2773	3160	2899	1633	322474	157249	189355	207624	105115
EC042_RS04150	NC_017626	870697	871749	+	1053	217	726	1071	850	800	11654	372989	581432	551529	466538
EC042_RS04155	NC_017626	871825	873258	+	1434	534	1934	2757	2133	1110	210589	729617	109907	101629	475335
EC042_RS04160	NC_017626	873441	875702	+	2262	1127	3783	4335	3606	1764	281757	904756	109556	108921	478885
EC042_RS04165	NC_017626	875771	877054	-	1284	2484	4508	2830	3661	2683	109403	189936	125997	194.81	128316
EC042_RS04170	NC_017626	877189	878259	-	1071	2654	6158	5361	4285	3135	140138	311055	286151	273363	179752
EC042_RS04175	NC_017626	878237	878455	-	219	1037	1849	1577	1700	1151	267.78	456752	411648	530374	322743
EC042_RS04180	NC_017626	878561	878905	-	345	1064	1298	1144	1103	1243	174408	203537	189559	218441	221247
EC042_RS04185	NC_017626	879006	879185	-	180	14215	3087	6670	3267	8698	4466	927794	2118.32	1240.09	2967.38
EC042_RS04190	NC_017626	879282	879986	-	705	1858	3977	4526	3132	2458	149039	305179	366998	303536	214101
EC042_RS04195	NC_017626	879989	880180	-	192	446	826	879	615	587	131364	232738	261713	218852	187742
EC042_RS04200	NC_017626	880182	880808	-	627	1759	3855	3635	3350	1808	158651	332617	331417	365052	177075
EC042_RS04205	NC_017626	880805	880972	-	168	447	753	681	664	563	150467	242479	231727	270045	205.79
EC042_RS04210	NC_017626	880989	881303	-	315	849	1935	1701	1406	1143	152.42	332321	308697	304967	222824
EC042_RS04215	NC_017626	881315	881797	-	483	959	2215	2208	1867	1198	112283	248093	261331	264104	152312
EC042_RS04220	NC_017626	881781	882692	-	912	2872	5754	5570	5049	3997	178088	341321	349139	378258	269132
EC042_RS04225	NC_017626	882689	882997	-	309	1241	2228	2239	1920	1431	227121	390072	414223	424542	284385
EC042_RS04230	NC_017626	883082	883234	-	153	480	1060	1691	855	703	177416	374802	631816	381814	282156
EC042_RS04245	NC_017626	883548	884018	-	471	1459	2259	4606	1249	2438	175178	259467	559038	181184	317862
EC042_RS04250	NC_017626	884027	884353	-	327	3689	2563	2495	2018	3017	637977	424022	436175	421649	566569
EC042_RS04255	NC_017626	884657	885061	-	405	326	1223	1007	917	424	455205	163365	142139	154701	64289
EC042_RS04260	NC_017626	885058	885690	-	633	3320	5243	3904	3825	3954	296605	448088	352569	412862	383582
EC042_RS04265	NC_017626	885794	886009	+	216	4511	2614	2998	2046	4572	1181.04	654696	793444	647187	1299.8
EC042_RS04270	NC_017626	886129	886407	+	279	694	2055	2249	1768	893	140669	398.47	460812	432968	196.55
EC042_RS04275	NC_017626	886590	887411	+	822	3631	3966	4419	3596	3664	249803	261017	307.32	298.9	273722
EC042_RS04280	NC_017626	887408	888784	+	1377	3250	5122	4877	4601	3454	133473	201.23	202468	228295	154033
EC042_RS04285	NC_017626	888781	889050	+	270	781	1069	1230	828	984	163.58	214191	260423	209529	223798
EC042_RS04290	NC_017626	889047	889145	+	99	150	474	484	404	160	856841	259018	279478	278.82	992454
EC042_RS04295	NC_017626	889325	889765	+	441	708	1586	1423	1520	720	907901	194559	184461	235495	100258
EC042_RS04300	NC_017626	889762	890607	+	846	1493	2805	5519	2264	2544	998007	179.37	372931	182845	184.66
EC042_RS04305	NC_017626	890604	890786	+	183	314	573	832	548	408	970337	169391	259902	204601	136.91
EC042_RS04310	NC_017626	890783	890953	+	171	611	949	1870	807	828	202064	300232	625149	322445	297344
EC042_RS04315	NC_017626	890946	891455	+	510	1311	1743	2749	1609	1829	145371	184891	308136	215558	220226
EC042_RS04320	NC_017626	891448	891723	+	276	1146	1619	3064	1505	1361	234812	317.34	634626	372568	302813
EC042_RS04325	NC_017626	891720	892082	+	363	662	1226	1164	1285	863	103132	182714	183309	241866	145992
EC042_RS04330	NC_017626	892079	892267	+	189	413	880	1480	873	795	123575	251889	447649	315595	258304
EC042_RS04335	NC_017626	892264	892752	+	489	430	549	646	533	730	497283	607367	75.52	744725	916726
EC042_RS04340	NC_017626	893378	893701	+	324	829	760	974	1076	712	144695	126898	171851	226905	134946
EC042_RS04345	NC_017626	893685	894161	+	477	758	889	1102	1154	688	898659	100826	132069	165297	885718
EC042_RS04350	NC_017626	894158	894595	+	438	856	862	1063	1143	883	110521	106468	138739	178299	123798
EC042_RS04355	NC_017626	895025	895276	+	252	4868	3224	3006	2064	4350	1092.43	692121	681909	559612	1060.02
EC042_RS04360	NC_017626	895489	895839	+	351	828	574	759	1043	380	133404	884693	123615	203027	664817
EC042_RS04365	NC_017626	895965	896459	+	495	1122	925	1488	1485	445	128183	101094	171845	204974	552053
EC042_RS04370	NC_017626	896456	898189	+	1734	3509	2400	4203	4123	1674	114.44	748772	138563	162458	592832
EC042_RS04375	NC_017626	898201	898383	+	183	872	252	789	599	520	269469	744967	246.47	223642	174493
EC042_RS04380	NC_017626	898383	899624	+	1242	3032	1670	3243	3019	1716	138055	727415	149267	166081	84844
EC042_RS04385	NC_017626	899602	900252	+	651	2642	1145	2923	2040	1610	229507	951507	256676	214105	151869
EC042_RS04390	NC_017626	900267	901472	+	1206	5267	1986	4649	4236	3299	246979	890881	220369	239986	167981
EC042_RS04395	NC_017626	901522	901722	+	201	902	556	1383	770	626	253778	149646	393337	261741	191251
EC042_RS04400	NC_017626	901725	902048	+	324	877	364	760	858	590	153073	607777	134093	180934	111823
EC042_RS04405	NC_017626	902045	902455	+	411	1112	434	1028	1036	845	153005	571262	142985	172225	126253
EC042_RS04410	NC_017626	902430	902936	+	507	2014	573	1655	1714	1419	224644	611412	186607	230983	171.87
EC042_RS04415	NC_017626	902933	903493	+	561	1869	704	1925	1751	1237	188404	678887	196158	213256	135404
EC042_RS04420	NC_017626	903502	903672	+	171	466	141	412	282	300	154111	446078	137733	112676	107733
EC042_RS04425	NC_017626	903656	905152	+	1497	3276	1256	3047	2960	2831	123756	453895	116356	135098	116.13
EC042_RS04430	NC_017626	905152	905508	+	357	1293	396	1410	1039	846	204821	600087	225782	198.85	145522
EC042_RS04435	NC_017626	905508	905777	+	270	639	246	678	568	396	133839	49.29	143.55	143735	900652
EC042_RS04440	NC_017626	905919	907751	+	1833	7460	2563	7337	4993	3751	230155	756439	228.82	186113	125664
EC042_RS04445	NC_017626	908198	909523	+	1326	3867	1657	3709	3107	2500	164921	676031	159901	160094	115777
EC042_RS04450	NC_017626	909523	910602	+	1080	3722	1687	3733	2662	2329	194893	845043	197593	168408	132425
EC042_RS04455	NC_017626	910602	911150	+	549	4348	2114	3179	2610	3108	447.88	208315	331022	324822	347644
EC042_RS04460	NC_017626	911150	911575	+	426	1358	746	1751	1245	1026	180274	947364	234971	199681	147898
EC042_RS04465	NC_017626	911562	912620	+	1059	3398	1563	3068	2646	2847	181456	798455	165614	170715	165089
EC042_RS04470	NC_017626	912611	913195	+	585	827	326	603	682	482	799454	301474	58925	796537	505961
EC042_RS04475	NC_017626	913199	914131	+	933	4511	2506	4623	2346	1537	273423	145307	283257	171.8	101162
EC042_RS04480	NC_017626	914132	914536	+	405	775	440	689	715	673	108216	58774	972529	120623	102044
EC042_RS04485	NC_017626	914835	916310	-	1476	1328	1887	2858.50	1347	2334	50881	691629	110711	623532	971047
EC042_RS04490	NC_017626	916307	917224	-	918	2616	2982	3285	2261	3317	161153	175733	204565	168281	221885
EC042_RS04495	NC_017626	917221	917583	-	363	1096	1607	1040	1018	1595	170745	239495	163782	191.61	269823
EC042_RS04500	NC_017626	918032	918508	-	477	1590	1199	1381	994	1687	188505	135984	165506	142379	217181
EC042_RS04505	NC_017626	918567	919799	-	1233	529	1707	1828	1923	426	242626	748959	847523	106.56	212164
EC042_RS04510	NC_017626	919943	920983	+	1041	622	1856	2241	1963	616	337897	964528	123064	128839	363375
EC042_RS04515	NC_017626	920980	922134	+	1155	554	1518	1672	1536	490	271251	711013	827547	908629	260519
EC042_RS04520	NC_017626	922121	922876	+	756	312	812	947	953	281	233387	581061	716088	861289	22825
bioD	NC_017626	922869	923546	+	678	308	742	931	842	275	256901	592055	784979	848516	249074
EC042_RS04530	NC_017626	924125	926146	+	2022	6613	7092	5958	5851	4777	184953	189747	168445	197709	145077
EC042_RS04535	NC_017626	926293	927201	-	909	2993	3333	2859	3064	3835	186203	198362	179799	230305	259076
EC042_RS04540	NC_017626	927444	927599	-	156	130	391	425	295	172	471262	135594	155741	129204	677064
moaA	NC_017626	927598	928587	+	990	2021	1918	1628	1889	2462	115445	104.81	940064	130369	152714
EC042_RS04550	NC_017626	928609	929121	+	513	1762	1990	2056	1560	2274	194237	209857	229.11	207771	272207
moaC	NC_017626	929124	929609	+	486	680	974	1056	892	742	791255	108.42	124213	125402	937547
moaD	NC_017626	929602	929847	+	246	188	372	444	408	190	432182	818079	103178	113319	47429
moaE	NC_017626	929849	930301	+	453	523	940	1065	768	440	652901	112258	134397	115835	596458
EC042_RS04570	NC_017626	930438	931142	+	705	3772	3079	1707	2251	1697	302571	236.27	138415	218154	147815
EC042_RS26965	NC_017626	931322	931648	+	327	128	312	598	348	618	221364	516172	104542	727125	116056
EC042_RS26970	NC_017626	931709	932062	+	354	169	289	891	236	541	269977	441654	143884	455498	938468
EC042_RS04580	NC_017626	932121	932498	+	378	75	146	1075	70	168	112205	208953	162575	126527	272925
EC042_RS04585	NC_017626	932587	933045	+	459	42	57	294	25	60	517465	671815	366162	372139	80272
EC042_RS04590	NC_017626	933105	933704	+	600	392	785	4357	660	801	36947	707793	415121	751571	819798
EC042_RS04595	NC_017626	933823	934044	+	222	73	251	357	275	164	185958	611658	919292	846364	453645
EC042_RS04600	NC_017626	934048	935004	-	957	577	1993	2552	1854	658	340964	112663	152443	132366	422221
EC042_RS04605	NC_017626	935004	936245	-	1242	638	1977	2593	2010	815	290498	861138	119349	110574	40296
EC042_RS04610	NC_017626	936242	937003	-	762	795	1249	1880	1293	970	590006	886737	141.04	115937	781704
EC042_RS04615	NC_017626	937136	937546	+	411	2732	2222	1108	1642	1511	375909	292476	154112	272966	225761
EC042_RS04620	NC_017626	937508	938614	-	1107	1373	1939	2709	2067	1089	701402	947584	139894	127576	604096
EC042_RS04625	NC_017626	938625	939758	-	1134	1633	2245	3453	2400	1411	814361	107.1	174069	144602	764081
EC042_RS04630	NC_017626	939751	941487	-	1737	2855	3389	4253	3576	2205	929502	105.55	139.97	140662	779533
EC042_RS04635	NC_017626	941480	942475	-	996	4064	3039	3696	2967	3281	230748	165067	212134	203533	202289
EC042_RS04640	NC_017626	942478	943149	-	672	2156	2337	2018	1920	1692	181436	188138	171668	195213	154617
EC042_RS04645	NC_017626	943378	944742	+	1365	676	1756	2796	1900	731	280065	695952	117096	951039	328859
EC042_RS04650	NC_017626	944978	945427	-	450	710	1323	3119	1244	736	892257	159.05	396224	188.88	100436
dinG	NC_017626	945580	947730	+	2151	4867	4762	6105	5049	2706	127957	119767	162.25	160377	772526
EC042_RS04660	NC_017626	947758	948720	+	963	1591	1575	1933	1649	1290	934303	884793	114748	116996	822601
EC042_RS04665	NC_017626	948861	949946	+	1086	6153	4811	5238	3876	4979	320406	239659	275724	243855	281539
EC042_RS04670	NC_017626	950086	950346	-	261	210	515	426	403	292	455012	106747	933055	105497	687018
EC042_RS04675	NC_017626	950611	950877	-	267	1393	1000	1251	993	690	295042	202617	267845	254106	158695
EC042_RS04680	NC_017626	950951	951628	-	678	286	926	936	1024	244	238551	738871	789195	103192	220997
EC042_RS04685	NC_017626	951670	953952	-	2283	663	2906	3183	3220	644	16423	688616	797019	963668	173223
EC042_RS04690	NC_017626	954217	954477	-	261	363	590	622	491	482	786521	122292	136235	128534	113405
EC042_RS04695	NC_017626	954753	955679	+	927	758	1846	1872	1808	734	462417	107731	115442	133259	48623
EC042_RS04700	NC_017626	955676	957901	-	2226	1091	3321	4602	3489	1250	277168	807107	118184	107091	344834
glnQ	NC_017626	958162	958884	-	723	2952	3555	1531	2621	1239	230899	266004	121053	247689	105235
glnP	NC_017626	958881	959540	-	660	3462	4630	2331	3373	2057	296638	379511	201.9	349181	191389
glnH	NC_017626	959679	960425	-	747	10055	7671	4804	5230	4705	761212	555545	367638	478364	386781
EC042_RS04725	NC_017626	960471	960764	-	294	22329	10916	4277	7394	7912	4295.03	2008.65	831.63	1718.34	1652.59
EC042_RS04730	NC_017626	960829	961332	-	504	25129	8066	23415	9254	41015	2819.61	865795	2655.84	1254.52	4997.33
EC042_RS04735	NC_017626	961631	962518	-	888	985	2663	3091	2267	1272	627288	162235	198987	174428	879629
ompX	NC_017626	962871	963386	+	516	21790	23943	20619	12608	52770	2388.09	2510.25	2284.32	1669.45	6280.05
EC042_RS04745	NC_017626	963435	965018	-	1584	793	3260	2955	3008	739	283114	111.34	106645	129748	286494
EC042_RS04750	NC_017626	965290	965418	-	129	216	330	191	293	207	946909	138392	846412	155187	985386
EC042_RS04755	NC_017626	965604	966071	+	468	2652	3118	2548	2169	2052	320458	360427	311237	316659	269251
EC042_RS04760	NC_017626	966068	967186	+	1119	1346	2098	3518	2095	897	680235	101429	179723	127918	492252
EC042_RS04765	NC_017626	967245	968165	-	921	2193	4133	2963	2804.50	3318	134655	242769	183912	208053	221229
EC042_RS04770	NC_017626	968384	969976	+	1593	3437	5537	6160	4189	4593	122013	188038	221056	179669	177054
EC042_RS04775	NC_017626	970216	971475	-	1260	1108	2267	2012	2553	773	497294	973349	912842	138439	376734
EC042_RS04780	NC_017626	971627	972442	-	816	408	1145	998	1161	578	282757	759107	699163	97212	434974
EC042_RS04785	NC_017626	972588	975020	-	2433	888	3117	3900	3512	869	206402	693078	916349	986257	219333
EC042_RS04790	NC_017626	975026	975925	-	900	484	1700	2239	1824	410	304121	102187	142216	138471	279748
EC042_RS04795	NC_017626	976056	976718	+	663	2421	1571	2060	1662	800	206503	128189	177.62	171275	740972
EC042_RS04800	NC_017626	976806	977555	-	750	652	956	935	1142	552	491621	689579	71267	104036	451964
EC042_RS04805	NC_017626	977555	978790	-	1236	3670	4911	4306	4370	3014	167916	214951	199156	241569	149744
EC042_RS04810	NC_017626	978994	979959	+	966	14292	6111	10402	7678	18050	836681	342234	615571	543061	1147.43
EC042_RS04815	NC_017626	979946	981817	+	1872	10268	4003	8485	5632	12732	310187	115682	259.11	205558	417654
EC042_RS04820	NC_017626	981837	983375	+	1539	4823	2580	6638	3347	6500	177224	906919	246568	148592	259358
EC042_RS04825	NC_017626	983393	984313	+	921	3252	1953	4734	2326	3883	199.68	114718	293837	172555	258901
EC042_RS04830	NC_017626	984316	985227	+	912	1956	1410	3417	1494	2763	121288	836396	214185	111927	186042
EC042_RS04835	NC_017626	985405	987753	+	2349	1072	2742	5216	2434	3163.50	258081	631498	126938	70797	827009
EC042_RS04840	NC_017626	987761	989089	+	1329	889	2652	4393	1894	3940	378286	107953	188962	973717	182053
EC042_RS04845	NC_017626	989159	989488	-	330	311	976	881	684	621	532955	160001	152616	141618	115559
EC042_RS04850	NC_017626	989478	989864	-	387	1109	4596	5746	3117	2021	162056	642476	848776	550305	320687
rimO	NC_017626	990089	991414	-	1326	1329	4257	3155	3729	1772	566794	173679	136017	192144	820627
bssR	NC_017626	991627	992010	+	384	76518	102511	27719	31866	38961	11268.8	14442	4126.53	5669.88	6230.52
EC042_RS04865	NC_017626	992121	993236	+	1116	1458	3040	3923	2637	1262	738818	147366	200952	161445	694418
EC042_RS04870	NC_017626	993233	993859	-	627	1133	2321	2465	1923	1640	102.19	200.26	224744	209551	160621
EC042_RS04875	NC_017626	994106	995308	+	1203	2935	4804	4660	2814	4951	137971	216035	221441	159822	252728
EC042_RS04880	NC_017626	995352	996113	-	762	1339	2782	2941	2100	1383	993733	197.51	220637	188296	111453
EC042_RS04885	NC_017626	996171	996767	-	597	726	2588	1765	1427	1452	687712	234519	169009	163315	149354
EC042_RS04890	NC_017626	997052	998284	+	1233	2267	3880	3876	3006	2604	103976	170238	179704	166573	129689
EC042_RS04895	NC_017626	998324	998602	-	279	64	237	226	333	77	129724	459549	463065	815488	169478
EC042_RS04900	NC_017626	998694	999509	-	816	688	1812	2411	1908	845	476807	120131	168906	159759	635905
EC042_RS04905	NC_017626	999509	1000717	-	1209	1601	3853	5434	3362	1803	748875	172409	256.94	189998	915788
EC042_RS04910	NC_017626	1000801	1001337	+	537	1526	2502	2079	2009	854	160703	252058	221319	255613	976583
EC042_RS04915	NC_017626	1001512	1003197	-	1686	2267	3486	4153	3683	3908	760393	111856	140813	149253	142339
EC042_RS04920	NC_017626	1003467	1003844	+	378	135	462	533	445	133	20197	661207	806072	804351	216065
EC042_RS04925	NC_017626	1003874	1004131	-	258	474	615	747	680	414	103897	128956	165516	180081	985386
EC042_RS04930	NC_017626	1004291	1004578	+	288	1917	1406	927	1088	844	376421	264107	184003	258115	179.96
EC042_RS04935	NC_017626	1004562	1005284	+	723	1964	1731	1726	1555	1437	153.62	129523	136471	146.95	122052
EC042_RS04940	NC_017626	1005345	1006247	+	903	1359	1748	2631	1804	999	851091	104723	166.56	136498	679365
EC042_RS04945	NC_017626	1006335	1006811	+	477	591	768	783	703	862	700669	871025	938386	100697	110972
EC042_RS04950	NC_017626	1007017	1007178	+	162	307	543	760	332	628	107169	181331	268186	140023	238051
EC042_RS04955	NC_017626	1007162	1008274	+	1113	559	1666	2710	1524	956	284028	809781	139191	935551	527459
potG	NC_017626	1008369	1009502	+	1134	591	1288	2120	1391	871	294726	614455	106871	838092	471662
EC042_RS04965	NC_017626	1009512	1010456	+	945	544	1063	2220	1233	744	325545	60854	134295	891474	483467
EC042_RS04970	NC_017626	1010453	1011298	+	846	369	766	1231	796	492	246661	489831	831813	642866	357125
EC042_RS04975	NC_017626	1011358	1011846	+	489	334	691	1243	723	267	386262	764464	145312	101.02	335296
rumB	NC_017626	1011887	1013014	+	1128	928	1836	2231	1620	787	465246	880544	113065	981259	428441
EC042_RS04985	NC_017626	1013043	1013774	-	732	408	1271	1364	1504	563	315205	939338	106523	140383	472305
artM	NC_017626	1014000	1014668	-	669	835	1249	1233	1336	885	705837	101001	105.36	136445	812349
EC042_RS04995	NC_017626	1014668	1015384	-	717	1206	1941	2066	1828	1171	951201	146452	164721	174195	100291
EC042_RS05000	NC_017626	1015391	1016122	-	732	1600	1816	2024	1991	1500	123.61	134212	158066	185839	125836
EC042_RS05005	NC_017626	1016140	1016868	-	729	1343	1982	2323	1979	1967	104182	147083	182163	185479	165692
EC042_RS05010	NC_017626	1017086	1017601	-	516	913	1414	1431	1307	1809	100061	148247	158536	173063	215285
EC042_RS05015	NC_017626	1017615	1017797	-	183	1713	1298	1645	901	2937	529359	383717	513.87	336396	985549
EC042_RS05020	NC_017626	1018216	1020018	+	1803	630	1590	4499	986	1313	197601	477078	142646	373645	447193
EC042_RS05025	NC_017626	1019986	1020174	-	189	86	359	586	223	184	257324	102759	177245	806159	597835
EC042_RS05030	NC_017626	1020229	1020552	+	324	2696	2099	2112	2054	2692	470564	350473	372638	433145	510218
EC042_RS05035	NC_017626	1020549	1021379	+	831	1144	1429	1624	1533	1284	778519	930291	111718	126043	948833
EC042_RS05040	NC_017626	1021376	1022389	-	1014	1164	2124	1780	1754	1319	649171	113319	100351	118187	79879
EC042_RS05045	NC_017626	1022488	1023918	-	1431	1852	3618	3767	3176	1880	731889	136778	150485	151642	806759
EC042_RS05050	NC_017626	1023929	1024930	-	1002	4986	4843	4251	4148	4858	281403	261478	242528	282845	297725
EC042_RS05055	NC_017626	1024967	1026685	-	1719	1551	2678	4024	2917	1785	510246	842796	133.82	115941	637658
EC042_RS05060	NC_017626	1026818	1027786	-	969	391	1315	1792	1476	377	22819	734158	105719	104074	238915
EC042_RS05065	NC_017626	1027798	1029450	-	1653	718	1449	1861	1914	476	245638	474224	643594	791128	176832
EC042_RS05070	NC_017626	1029594	1030493	-	900	420	1224	2093	1315	707	263907	735744	132943	998299	482395
EC042_RS05075	NC_017626	1030977	1031672	-	696	320	1144	2027	1165	506	260007	88921	166488	114365	446444
EC042_RS05080	NC_017626	1031885	1032040	-	156	1618	1777	1259	1195	2233	586.54	616241	461359	523385	879002
EC042_RS05085	NC_017626	1032098	1033756	+	1659	4706	4190	4720	4319	4093	160417	136633	162642	177875	151503
EC042_RS05090	NC_017626	1033753	1034745	-	993	4470	14757	3724	4581	5933	254567	803964	214387	315202	366903
EC042_RS05095	NC_017626	1034860	1035975	+	1116	1951	2092	3664	2355	2051	988638	101411	187685	144.18	112857
EC042_RS05100	NC_017626	1035972	1037918	+	1947	2270	2640	4190	2839	1506	659332	733543	123023	99627	47499
EC042_RS05105	NC_017626	1037991	1038215	-	225	1696	1180	465	1031	484	426273	283718	118143	313079	132096
clpS	NC_017626	1038538	1038858	+	321	6523	4960	3514	3304	4751	1149.18	835919	625799	703255	908878
clpA	NC_017626	1038889	1041165	+	2277	15656	13249	10093	10488	10926	388832	314.78	253393	314708	294662
EC042_RS05120	NC_017626	1041633	1041742	+	110	30	42	38	41	11	154231	206559	197483	254665	614081
EC042_RS05125	NC_017626	1041746	1041833	-	88	137	497	1187.50	285	216	880404	305535	771417	221279	150729
EC042_RS05130	NC_017626	1042087	1042305	-	219	305	574	692	447	382	787589	141793	180634	139457	107114
aat	NC_017626	1042590	1043294	-	705	442	1011	1215	1095	576	35455	77.58	985202	106121	501717
EC042_RS05140	NC_017626	1043336	1045057	-	1722	6169	6113	5052	5859	6054	202594	192048	167714	232471	215891
EC042_RS05145	NC_017626	1045058	1046824	-	1767	7692	6947	6228	7153	5712	246177	212691	201488	276585	198508
EC042_RS05150	NC_017626	1046947	1047912	-	966	6662	8459	4413	5538	5544	390006	473728	261153	391.7	352429
EC042_RS05155	NC_017626	1048458	1048952	+	495	2942	3438	2867	1747	6317	336.11	375741	331101	241138	783666
EC042_RS05160	NC_017626	1049087	1053193	+	4107	16395	18500.50	16381	14703	18194	225752	243695	228.01	244601	272038
lolA	NC_017626	1053352	1053963	+	612	2876	2574	2120	1676	2985	265755	227533	198026	187111	299515
EC042_RS05170	NC_017626	1053974	1055317	+	1344	2428	2757	3063	2451	2339	102163	110975	130282	124601	106.87
EC042_RS05175	NC_017626	1055408	1056700	+	1293	10930	7312	6562	7854	10549	478042	305932	290119	415021	501001
EC042_RS05180	NC_017626	1056939	1059383	+	2445	13666	5621	4958	7325	1806	316087	124372	115922	204695	453591
EC042_RS05185	NC_017626	1059394	1060011	+	618	1620	1334	1669	1482	362	148242	116776	154385	163847	359704
EC042_RS05190	NC_017626	1060013	1060876	+	864	1668	1528	1758	1592	465	109176	956747	116317	125895	330495
EC042_RS05195	NC_017626	1060912	1061538	-	627	969	2799	2157	2146	1583	873978	241503	196662	233851	155038
EC042_RS05200	NC_017626	1061853	1063001	+	1149	809	2058	2821	1682	1081	398174	968976	140353	100019	577738
EC042_RS05205	NC_017626	1063211	1064641	+	1431	1134	2517	4034	2393	1456	448144	951549	161152	114256	624809
pflA	NC_017626	1064851	1065591	-	741	1598	2768	2171	2238	1457	121956	202086	167486	206357	120744
EC042_RS05215	NC_017626	1065783	1068065	-	2283	36568.50	20306	27283	25146	35853	905827	481178	683163	752559	964373
EC042_RS05220	NC_017626	1068120	1068977	-	858	17906	8605	10070	7845	21416	1180.2	542564	670935	624717	1532.77
EC042_RS05225	NC_017626	1069383	1071143	-	1761	1214	3842	4606	3852	1540	389855	118028	149521	149453	537016
EC042_RS05230	NC_017626	1071273	1071965	+	693	1326	1696	1941	1411	993	108207	132398	160114	139114	879917
EC042_RS05235	NC_017626	1072164	1073252	+	1089	2825	3931	3662	2734	4453	146702	195282	192233	171533	251102
EC042_RS05240	NC_017626	1073323	1074606	+	1284	737	1911	1781	1586	1169	324599	805162	792934	843948	559081
EC042_RS05245	NC_017626	1074775	1075539	+	765	240	644	677	711	235	177416	45542	505901	635018	188639
cmk	NC_017626	1075712	1076395	+	684	4218	5187	2746	2866	3257	348734	410249	229.5	286284	292407
rpsA	NC_017626	1076506	1078179	+	1674	12085	12260	6310	7538	10529	408259	396207	215483	307665	386.24
ihfB	NC_017626	1078339	1078623	+	285	421	485	606	472	426	835375	920629	121553	113155	917889
EC042_RS05265	NC_017626	1078830	1081094	+	2265	1377	3013	4514	3232	1374	343803	719645	113928	974946	372515
EC042_RS05270	NC_017626	1081131	1082879	+	1749	3696	5013	3794	3725	3728	119505	155058	124007	145517	130892
lpxK	NC_017626	1082876	1083862	+	987	1221	1761	2000	1415	842	699588	965228	115838	979528	523866
EC042_RS05280	NC_017626	1083899	1085131	+	1233	1372	1521	2008	1620	1221	629267	66735	930977	897697	608104
EC042_RS05285	NC_017626	1085183	1085365	+	183	1508	1375	940	1020	1203	466009	406.48	293.64	380826	403683
EC042_RS05290	NC_017626	1085362	1086108	+	747	1041	2119	1251	995	1434	788087	153461	957359	910081	117884
EC042_RS05295	NC_017626	1086262	1087155	+	894	9423	3932	2716	5140	2278	596068	237938	173672	392829	156474
EC042_RS05300	NC_017626	1087132	1087911	-	780	412	1596	1760	1491	493	298708	110694	128.99	130605	388131
EC042_RS05305	NC_017626	1088047	1088832	+	786	4579	4411	2888	2861	3571	329452	303.6	210045	248698	278993
EC042_RS05310	NC_017626	1088829	1090151	+	1323	3697	3263	2386	2669	2407	158028	133427	103098	137837	111723
EC042_RS05315	NC_017626	1090132	1090836	+	705	2599	3121	2741	2924	2587	208478	239493	222258	283378	225337
mukB	NC_017626	1090836	1095296	+	4461	17290	17779	14257	14599	12869	219183	215607	182698	223598	177149
EC042_RS05325	NC_017626	1095557	1097404	+	1848	8867	6290	8697	5308	9520	271343	184135	269033	196249	316345
EC042_RS05330	NC_017626	1097585	1098133	+	549	2867	3406	1983	2050	3724	295324	335629	206485	255129	416546
EC042_RS05335	NC_017626	1098160	1098807	+	648	2011	2403	1917	1916	2133	175502	200616	169116	202022	202135
EC042_RS05340	NC_017626	1098858	1100048	-	1191	8870	6315	5530	5801	6002	421169	286846	265431	332789	309464
EC042_RS05345	NC_017626	1100047	1100217	+	171	120	310	486	329	122	396853	980738	162472	131455	438116
EC042_RS05350	NC_017626	1100233	1101306	-	1074	12840	4785	2161	5722	3841	676.09	241027	115024	364017	219617
EC042_RS05355	NC_017626	1101909	1103309	-	1401	3072	4389	3529	3404	3721	124002	169479	143996	166008	163097
EC042_RS05360	NC_017626	1103478	1104680	-	1203	1331	2240	2120	2178	1249	625686	100733	100742	123.7	637562
pepN	NC_017626	1104946	1107558	+	2613	12221	12087	7424	10220	8333	264491	250246	162419	267232	195834
ssuB	NC_017626	1107764	1108531	-	768	1207	1712	4032	1990	854	888771	120595	300122	177039	682845
ssuC	NC_017626	1108528	1109319	-	792	381	1099	2180	1215	513	272047	750689	157351	104816	397757
EC042_RS05380	NC_017626	1109331	1110476	-	1146	419	1263	2007	1413	599	206763	59622	100115	842433	320972
EC042_RS05385	NC_017626	1110473	1111432	-	960	408	1127	1847	1206	458	240344	635097	109985	858329	292968
EC042_RS05390	NC_017626	1111425	1112000	-	576	178	914	1124	923	243	17476	858443	111553	109486	259065
EC042_RS05395	NC_017626	1112237	1113247	+	1011	750	1074	1745	1239	835	419521	574699	986694	837332	507179
EC042_RS05400	NC_017626	1113421	1113963	+	543	779	1273	1642	953	2328	81.13	126828	172867	119914	263274
EC042_RS05405	NC_017626	1113960	1115069	-	1110	999	2364	1865	2123	1130	508963	115216	960493	130679	625145
rlmL	NC_017626	1115313	1117421	+	2109	3972	6848	5032	5082	3597	106507	175661	136396	164.64	104734
EC042_RS05415	NC_017626	1117433	1119340	+	1908	3641	5157	4596	4229	3265	107916	146.22	137702	151439	105082
EC042_RS05420	NC_017626	1119470	1120723	+	1254	3654	3281	4698	3683	3364	164784	141546	214168	200.67	164734
EC042_RS05425	NC_017626	1120728	1122368	+	1641	4637	4332	5314	5000	4721	159798	142813	185119	208.18	176665
EC042_RS05430	NC_017626	1122365	1122928	+	564	918	1294	1390	1239	852	920466	124.12	140888	150096	927654
EC042_RS05435	NC_017626	1123184	1123351	+	168	4754	2388	2159	1719	4478	1600.27	768976	734652	699108	1636.82
EC042_RS05440	NC_017626	1123421	1123939	-	519	1493	1756	1286	1528	1713	162681	183039	141648	201156	202682
EC042_RS05445	NC_017626	1124008	1125768	-	1761	3623	5044	4073	5230	2919	116346	154954	132219	202918	101789
EC042_RS05450	NC_017626	1125954	1126406	+	453	215	787	740	705	256	268401	939862	933838	106333	34703
EC042_RS05455	NC_017626	1126482	1127534	-	1053	45458	39914	33249	23452	76469	2441.33	2050.62	1805.05	1521.7	4459.46
EC042_RS05460	NC_017626	1127737	1127907	+	171	299	381	361	367	150	988824	120536	120684	146638	538667
EC042_RS05465	NC_017626	1127891	1128400	-	510	3172	2181	2468	2163	2669	351728	231352	276639	289777	321369
EC042_RS05470	NC_017626	1128619	1129248	+	630	1637	2278	2516	1929	1026	146944	195614	228301	209204	100007
EC042_RS05475	NC_017626	1129211	1131364	-	2154	1189	2954	2421	3147	1013	312162	741912	642521	998225	288795
EC042_RS05480	NC_017626	1131383	1131829	-	447	722	1958	1414	1344	599	913427	236.97	180834	205433	822896
helD	NC_017626	1131952	1134006	+	2055	5636	6439	5669	5486	4531	155097	169.51	157.7	182399	135397
mgsA	NC_017626	1134038	1134496	-	459	2304	1353	874	1416	922	283866	159468	108852	210779	123351
EC042_RS05495	NC_017626	1134592	1135254	-	663	220	821	1027	942	296	187652	669911	885513	970767	27416
EC042_RS05500	NC_017626	1135294	1135464	-	171	54	268	266	297	81	178584	847864	88925	118669	29088
EC042_RS05505	NC_017626	1135427	1135840	+	414	2702	1940	1888	1831	1628	369087	253506	260699	302.18	241479
EC042_RS05510	NC_017626	1135885	1136202	-	318	1072	1654	1028	746	2315	190639	281382	184801	160284	447043
EC042_RS05515	NC_017626	1136260	1137450	-	1191	4665	6883	4202	4442	3774	221505	312647	201689	254826	194588
EC042_RS05520	NC_017626	1137545	1137823	+	279	233	836	1014	595	297	472276	162102	207765	145.71	653699
EC042_RS05525	NC_017626	1137820	1138149	-	330	1006	1237	990	943	792	172396	202789	171498	195243	147379
EC042_RS05530	NC_017626	1138240	1138899	-	660	9591	10427	7472	5850	14795	821796	854679	647189	605605	1376.56
EC042_RS05535	NC_017626	1139106	1139193	-	88	31	41	333	30	29	199215	252051	216322	232925	202368
EC042_RS05540	NC_017626	1139620	1140738	+	1119	424	1574	1802	1326	600	214279	760961	920583	809638	329266
EC042_RS05545	NC_017626	1140735	1142528	+	1794	667	1973	2989	1986	971	210256	594966	952449	75637	33237
EC042_RS05550	NC_017626	1142547	1143254	+	708	523	1027	1569	882	610	417746	784738	126686	851163	529081
EC042_RS05555	NC_017626	1143251	1143838	+	588	640	1021	1504	826	543	615526	939369	146221	959799	567085
EC042_RS05560	NC_017626	1143835	1144233	+	399	159	369	504	340	157	225356	500312	722097	582215	241631
EC042_RS05565	NC_017626	1144230	1145087	+	858	441	894	1398	850	518	290667	563687	931447	676876	370739
EC042_RS05570	NC_017626	1145221	1146765	+	1545	770	1457	2738	1617	955	281842	510174	101308	715087	379577
EC042_RS05575	NC_017626	1146777	1147913	+	1137	763	1516	3108	1591	904	379497	721317	156264	956065	48824
EC042_RS05580	NC_017626	1147926	1148018	+	93	81	70	83	53	78	492545	407195	510192	389377	515036
EC042_RS05585	NC_017626	1148098	1149408	+	1311	702	1427	1811	1449	769	302816	588856	789685	755168	360205
EC042_RS05590	NC_017626	1149396	1149608	-	213	87	243	196	283	75	230985	617183	526035	907788	216226
EC042_RS05595	NC_017626	1149894	1150106	+	213	116	349	305	259	200	30798	886407	818575	830802	576602
EC042_RS05600	NC_017626	1150280	1150510	+	231	508	920	1099	683	886	124364	215458	271972	202016	235531
EC042_RS05605	NC_017626	1150500	1150673	+	174	64	228	290	186	88	208005	708881	952768	730367	31057
EC042_RS05610	NC_017626	1150721	1151794	-	1074	637	1354	1780	1480	639	335412	682028	947445	941532	365361
EC042_RS05615	NC_017626	1151866	1154580	-	2715	1536	3820	4032	4315	1229	319938	761169	848963	108.59	277976
EC042_RS05620	NC_017626	1154693	1155721	+	1029	4482	6279	4640	4159	2339	246.32	330113	257775	276154	139586
EC042_RS05625	NC_017626	1155694	1156386	-	693	732	1583	1560	1563	901	59734	123576	128685	154.1	798394
EC042_RS05630	NC_017626	1156516	1157688	+	1173	605	1805	2906	2149	618	291676	832467	141624	125175	323531
EC042_RS05635	NC_017626	1157688	1160234	+	2547	1400	3269	4434	3433	1102	310844	694342	995188	920921	265692
torD	NC_017626	1160231	1160830	+	600	178	431	433	490	196	167769	38861	412548	557985	20.06
EC042_RS05645	NC_017626	1160923	1161228	-	306	242	931	1180	783	452	447237	164595	220444	174831	907074
EC042_RS05650	NC_017626	1161228	1162148	-	921	1601	2859	5771	2520	5950	98305	167935	358203	186947	396719
EC042_RS05655	NC_017626	1162408	1163664	+	1257	999	1917	8600	1410	3124	449443	825039	391112	76641	152616
EC042_RS05660	NC_017626	1163958	1165199	+	1242	7109	3289	2723	3552	2104	323691	143262	125333	195402	104028
EC042_RS05665	NC_017626	1165237	1165464	-	228	954	537	741	587	698	236623	127417	185.79	175906	187995
EC042_RS05670	NC_017626	1165485	1166081	-	597	10319	3456	4762	3257	5718	977479	313175	455988	372753	588.16
EC042_RS05675	NC_017626	1166285	1166521	+	237	1565	675	1146	713	1247	373431	154079	276423	205551	323105
EC042_RS05680	NC_017626	1166454	1166627	+	174	109	467	647	427	146	354259	145196	212566	167.67	515263
EC042_RS05685	NC_017626	1166710	1168038	-	1329	795	2277	4794	2490	882	338288	926885	206211	128012	407539
EC042_RS05690	NC_017626	1168059	1168553	-	495	164	323	570	450	159	187363	353008	658276	621133	19725
EC042_RS05695	NC_017626	1168564	1169154	-	591	299	505	601	580	211	286107	462266	581333	67053	21924
EC042_RS05700	NC_017626	1169151	1169963	-	813	262	753	982	799	232	182245	501063	690493	671481	175236
EC042_RS05705	NC_017626	1169971	1170357	-	387	79	257	358	351	77	115441	359261	528823	619689	122181
EC042_RS05710	NC_017626	1170369	1171061	-	693	210	709	1055	751	196	171368	553478	870277	740431	173679
EC042_RS05715	NC_017626	1171061	1172152	-	1092	316	1231	1833	1329	324	163647	60985	959573	831534	18.22
EC042_RS05720	NC_017626	1172440	1173078	+	639	609	997	937	896	665	538965	844077	838256	958042	639067
putA	NC_017626	1173118	1177080	-	3963	59109	26292	17471	36128	22642	843478	358911	252018	622.87	350846
EC042_RS05730	NC_017626	1177135	1177344	+	210	284	487	1278	433	481	764792	125458	347896	140879	140654
EC042_RS05735	NC_017626	1177503	1179011	+	1509	21645	6645	6110	6209	4080	811171	238228	231468	281132	166034
EC042_RS05740	NC_017626	1179159	1180502	-	1344	1175	6101	5184	4514	4488	494405	245578	220498	229477	205059
EC042_RS05750	NC_017626	1181693	1182523	+	831	403	1302	2181	1163	488	274251	847613	150035	956217	360615
EC042_RS05755	NC_017626	1182581	1183708	+	1128	608	2181	3426	2076	760	304817	104601	173627	125746	413742
EC042_RS05760	NC_017626	1183714	1184985	+	1272	1199	2437	3384	2128	952	53306	103647	152083	114304	459595
EC042_RS05765	NC_017626	1185100	1185255	-	156	80	541	375	462	95	290008	187612	137418	202346	37396
EC042_RS05770	NC_017626	1185611	1186399	+	789	3748	1961	5579	2589	9193	268637	134458	404.22	224198	715494
EC042_RS05775	NC_017626	1187217	1187672	+	456	275	742	1311	667	1665	341045	880292	164352	999398	224.22
EC042_RS05780	NC_017626	1187766	1187853	-	88	49	428.50	935	193	134	314889	263424	607389	149848	935078
ghrA	NC_017626	1188087	1189025	+	939	2021	2680	2618	2038	2418	121715	154403	159383	148291	158131
EC042_RS05790	NC_017626	1189080	1189817	+	738	3161	2887	1984	2137	2327	242221	211.63	153682	197845	193627
EC042_RS05795	NC_017626	1189841	1190395	+	555	2050	2455	1652	1728	2706	208884	239302	170159	212.73	299406
EC042_RS05800	NC_017626	1190497	1190988	+	492	789	1772	1514	1241	738	906893	194844	175913	172339	921121
EC042_RS05805	NC_017626	1191052	1191885	-	834	363	2343	2173	2099	1044	246141	151983	148947	171959	768706
EC042_RS05810	NC_017626	1191912	1192328	-	417	110	746	768	690	754	149177	967811	105284	113055	111035
EC042_RS05815	NC_017626	1192353	1192742	-	390	131	911	937	741	863	189955	126369	137345	129817	135885
EC042_RS05820	NC_017626	1192747	1193397	-	651	223	1222	1170	1056	2154	193717	101.55	102741	110831	203184
EC042_RS05825	NC_017626	1193864	1194049	-	186	34	175	149	181	41	103374	508994	457943	66488	135362
csgB	NC_017626	1194152	1194607	+	456	292	797	1028	681	1400	362128	945543	128874	102038	188534
csgA	NC_017626	1194648	1195103	+	456	187	618	618	544	661	231911	733181	77475	815101	890148
csgC	NC_017626	1195162	1195494	+	333	144	364	581	301	169	244547	59135	997402	617589	311651
EC042_RS05845	NC_017626	1195615	1195926	+	312	232	786	756	629	316	420511	136287	138518	137744	621954
EC042_RS05850	NC_017626	1196021	1196554	+	534	4193	2569	2135	2218	3091	444046	260262	228557	283791	355454
EC042_RS05855	NC_017626	1196556	1197977	+	1422	1668	3228	3117	2753	1772	663347	122807	125307	132277	765226
opgC	NC_017626	1197985	1199142	-	1158	385	1872	1778	1807	666	188017	87455	877731	106617	353176
EC042_RS05865	NC_017626	1199187	1199330	-	144	86	457	421	252	152	337738	171689	167131	119568	648196
EC042_RS05870	NC_017626	1199334	1199465	-	132	37	298	369	371	56	158516	122132	159805	192034	260519
mdoG	NC_017626	1199518	1201071	+	1554	15312	14314	10888	10757	15037	557218	498308	400.53	472953	594204
EC042_RS05880	NC_017626	1201094	1203607	+	2514	10066	9977	8896	8948	12378	226431	214695	202287	243186	302351
EC042_RS05885	NC_017626	1203780	1204007	+	228	120	296	343	351	119	297639	702335	859998	105184	320507
EC042_RS05890	NC_017626	1204008	1204382	-	375	3877	2766	4721	2738	4060	584667	399033	719682	498861	664845
EC042_RS05895	NC_017626	1204412	1204510	-	99	96	163	181	229	65	548378	890718	104516	158044	403184
EC042_RS05900	NC_017626	1204465	1205691	-	1227	909	1740	1845	1850	524	418951	767171	859587	103016	262248
EC042_RS05905	NC_017626	1205863	1206783	-	921	2643	3737	3184	3184	2110	162286	219508	197629	236206	140685
EC042_RS05910	NC_017626	1207008	1208060	+	1053	640	1367	1463	1272	857	343713	702308	794244	825347	499779
EC042_RS05915	NC_017626	1208102	1208677	-	576	362	815	1049	681	1572	35541	76546	104.11	807797	167593
EC042_RS05920	NC_017626	1208681	1209247	-	567	803	1710	2192	962	3037	800897	163155	221002	115923	328918
EC042_RS05925	NC_017626	1209508	1209621	-	114	55	208	543	124	127	272836	987066	272291	743181	684108
solA	NC_017626	1209669	1210787	-	1119	2173	3360	4243	2641	5206	109818	162441	216761	161256	285693
bssS	NC_017626	1210902	1211156	-	255	469	1004	687	494	764	104.01	213001	154012	132362	183983
EC042_RS05940	NC_017626	1211446	1211691	-	246	667	700	968	591	529	153333	153.94	224946	164146	132052
EC042_RS05945	NC_017626	1211765	1212811	-	1047	620	1427	1446	1453	928	33488	737335	789514	948193	544286
EC042_RS05950	NC_017626	1212917	1213477	-	561	639	1821	1975	1585	892	644143	175604	201253	193039	97.64
EC042_RS05955	NC_017626	1213611	1214258	-	648	5317	2966	3845	2709	4238	464019	247619	339203	285635	401616
EC042_RS05960	NC_017626	1214322	1215530	-	1209	1522	2575	3201	2687	1216	711922	115223	151355	151851	617636
EC042_RS05965	NC_017626	1215766	1216350	+	585	4397	3356	2259	3115	3500	425055	310351	220749	363814	367399
EC042_RS05970	NC_017626	1216361	1217008	+	648	1708	1964	2214	1949	1281	149059	163966	195317	205501	121395
EC042_RS05975	NC_017626	1217010	1217933	+	924	1236	1440	1658	1360	809	756468	843098	102577	100564	537653
EC042_RS05980	NC_017626	1218043	1219578	+	1536	1315	1817	3339	1982	903	484148	639958	124269	881637	361012
EC042_RS05985	NC_017626	1219618	1220034	-	417	534	920	998	1095	219	724185	119355	136815	179414	322503
EC042_RS05990	NC_017626	1220039	1220332	-	294	1674	530	596	1362	174	321997	97525	115888	316525	363436
flgA	NC_017626	1220408	1221067	-	660	2616	1495	1524	2378	458	224.15	122542	132002	246176	426135
flgB	NC_017626	1221223	1221639	+	417	3429	510	574	2297	139	465024	66164	78689	376359	204694
flgC	NC_017626	1221643	1222047	+	405	2428	490	789	1587	126	339.03	654529	111368	267732	191047
flgD	NC_017626	1222059	1222754	+	696	5104	630	748	2678	212	414711	489687	614371	262893	187048
flgE	NC_017626	1222779	1223987	+	1209	8628	1401	2018	5383	517	403578	626902	954186	304212	262597
flgF	NC_017626	1224007	1224762	+	756	3410	1258	1622	2424	436	255.08	900215	122.65	219073	354152
flgG	NC_017626	1224899	1225681	+	783	2332	835	1097	1765	319	168427	576916	800909	154014	250181
flgH	NC_017626	1225734	1226432	+	699	1761	992	1297	1546	352	142471	767754	106072	151116	309237
flgI	NC_017626	1226444	1227541	+	1098	4167	1473	1883	2883	499	214618	725752	980361	179399	279077
flgJ	NC_017626	1227541	1228482	+	942	1095	1380	1857	1484	406	657366	79253	112694	107637	264668
flgK	NC_017626	1228548	1230191	+	1644	6216	1720	1792	4074	786	213822	565997	623124	169316	293593
flgL	NC_017626	1230203	1231156	+	954	2226	1472	2006	2183	522	131953	834732	120205	156345	336007
EC042_RS06055	NC_017626	1231250	1231744	-	495	381	895	631	739	469	435275	97815	728723	102004	581826
EC042_RS06060	NC_017626	1231741	1232034	-	294	941	1694	1248	1055	1333	181003	311712	242664	245179	278425
rne	NC_017626	1232167	1235352	-	3186	15550	21770	14180	15442	14173.50	276012	369658	254.43	331158	273185
EC042_RS06070	NC_017626	1235487	1235807	+	321	237	428	459	328	191	41753	721317	817421	698146	365388
EC042_RS06075	NC_017626	1235925	1236884	+	960	1325	2617	3003	2076	1307	780528	147476	178823	147752	836046
EC042_RS06080	NC_017626	1236965	1237567	-	603	419.82	878.48	1030.55	747.48	465.56	393722	788138	97699	846954	474115
EC042_RS06085	NC_017626	1237792	1237965	-	174	79.66	197.15	227.49	163.99	90.33	258902	612964	747397	64394	318793
EC042_RS06090	NC_017626	1238070	1238258	-	189	119.16	228.49	179.16	195.15	103.66	356544	654023	541898	705479	336802
EC042_RS06095	NC_017626	1238432	1239016	-	585	1155	1945	1664	1663	1449	111653	179867	162606	194229	152103
EC042_RS06100	NC_017626	1239215	1239736	+	522	11192	16618	4183	5894	8133	1212.5	1722.25	458095	771467	956766
rpmF	NC_017626	1239788	1239961	+	174	529	792	332	437	677	171.93	246243	109075	171597	238927
EC042_RS06110	NC_017626	1240072	1241112	+	1041	7526	5775	5193	4769	5737	408844	300116	285171	313007	338423
EC042_RS06115	NC_017626	1241180	1242133	+	954	8302	4856	5184	4874	7078	492128	275371	310638	349072	455604
EC042_RS06120	NC_017626	1242149	1243078	+	930	10064	5999	6419	5807	9228	611972	348966	394569	426625	609327
fabG	NC_017626	1243091	1243825	+	735	9191	5307	3567	4677	6326	707163	390615	277.43	434768	528527
EC042_RS06130	NC_017626	1244036	1244272	+	237	4763	3528	2391	1991	5150	1136.52	805319	576726	573985	1334.4
EC042_RS06135	NC_017626	1244361	1245602	+	1242	3961	3000	2507	3117	2781	180355	130673	115391	171472	137501
EC042_RS06140	NC_017626	1245722	1246531	+	810	1889	2249	2291	1825	2204	131884	150208	161688	153941	167091
EC042_RS06145	NC_017626	1246534	1247556	+	1023	1511	2181	2650	1755	1685	835282	115337	148084	117214	101146
EC042_RS06150	NC_017626	1247546	1248187	+	642	1355	1401	1510	1068	1235	119357	118057	134456	113662	118129
EC042_RS06155	NC_017626	1248184	1249188	+	1005	1271	1968	1895	1703	1100	715193	105937	107791	115778	672128
EC042_RS06160	NC_017626	1249199	1249996	+	798	1130	968	1330	969	1271	800792	656236	952768	829657	978066
EC042_RS06165	NC_017626	1250290	1251723	+	1434	1188	1563	1699	1530	645	468502	589654	677302	728987	276208
EC042_RS06170	NC_017626	1251783	1253894	-	2112	892	4086	3690	4174	1167	238844	104663	998782	135032	339315
EC042_RS06175	NC_017626	1254306	1254665	+	360	1523	1077	956	1135	1352	239244	161846	151808	215413	230621
EC042_RS06180	NC_017626	1254668	1255045	+	378	1217	1006	1061	1043	1020	182072	143977	160458	188526	165704
EC042_RS06185	NC_017626	1255059	1255700	+	642	1823	1458	1756	1357	1749	160582	122.86	156361	144418	167294
thiK	NC_017626	1255681	1256505	+	825	1831	1508	1786	1683	1197	125.51	98886	123756	139382	890976
EC042_RS06195	NC_017626	1256516	1257541	+	1026	6617	3502	3781	3358	4583	364719	184653	210667	223.62	274301
EC042_RS06200	NC_017626	1257564	1258106	+	543	2629	2230	1801	1720	2046	273801	222174	189606	216424	231383
EC042_RS06205	NC_017626	1258506	1259810	+	1305	2114	2209	2376	2218	1073	916091	915741	104082	116126	504911
EC042_RS06210	NC_017626	1260037	1260576	+	540	3496	3104	2202	1747	2210	366119	310968	233.11	221043	251318
EC042_RS06215	NC_017626	1260638	1261270	-	633	1061	1929	1028	1381	1007	947885	164.86	928384	149062	976903
EC042_RS06220	NC_017626	1261511	1261768	+	258	246	454	534	386	410	539212	951971	118.32	102222	975865
EC042_RS06225	NC_017626	1261851	1262810	-	960	1352	3325	2770	1695	3015	796433	187373	164948	120636	192.86
EC042_RS06230	NC_017626	1262957	1266403	-	3447	6863	8161	9570	7809	10388	112594	128082	158712	154786	185062
EC042_RS06235	NC_017626	1266531	1267604	-	1074	305	1110	1429	1400	363	160598	559122	760617	890638	207552
EC042_RS06240	NC_017626	1267865	1269064	+	1200	3812	3339	3697	3705	3724	179645	150.53	176119	210952	190.57
lolD	NC_017626	1269057	1269758	+	702	1229	1309	1693	1529	1072	990054	100877	137866	148815	937742
EC042_RS06250	NC_017626	1269758	1271002	+	1245	4913	3175	3784	3957	3312	223163	137963	173748	217157	163.36
EC042_RS06255	NC_017626	1271031	1271942	+	912	4090	2854	3538	3325	3226	253614	169296	221769	249.1	217218
EC042_RS06260	NC_017626	1271958	1272779	+	822	2446	2122	2313	2036	2240	168279	139657	160858	169232	167341
EC042_RS06265	NC_017626	1272917	1273702	-	786	205	943	832	931	323	147494	649048	605116	809291	252351
EC042_RS06270	NC_017626	1273699	1274160	-	462	132	424	592	506	214	161576	496491	732517	748318	284444
potD	NC_017626	1274218	1275264	-	1047	1281	2436	3905	2355	1470	691905	125869	213212	153682	862177
potC	NC_017626	1275261	1276055	-	795	1311	2093	2594	1760	1375	932566	142426	186527	151.26	106209
potB	NC_017626	1276052	1276909	-	858	440	1288	1403	1258	433	290008	812112	934778	100178	309903
potA	NC_017626	1276893	1278029	-	1137	983	2080	1845	1922	966	488919	98967	927629	115497	521726
EC042_RS06295	NC_017626	1278008	1278223	-	216	279	548	450	391	278	730457	137251	119096	123.68	790345
EC042_RS06300	NC_017626	1278279	1279505	+	1227	4879	4030.50	3417	3905	2981	224869	177706	159198	217447	149191
EC042_RS06305	NC_017626	1279554	1280675	-	1122	2789	4253	2521	3219	2680	140572	205064	128445	196022	146679
EC042_RS06310	NC_017626	1280751	1282211	-	1461	4253	6806	4578	4317	4287	164623	252017	179128	201888	180189
EC042_RS06315	NC_017626	1282211	1282882	-	672	4712	5457	2488	2663.50	3917	396534	439311	211.65	270808	357.94
EC042_RS06320	NC_017626	1283051	1284421	-	1371	1376	3151	2189	2286	1140	567577	124336	912739	113924	510614
EC042_RS06325	NC_017626	1284425	1285066	-	642	1584	2850	1587	2207	1446	139529	240158	141312	234879	138312
mnmA	NC_017626	1285102	1286208	-	1107	2534	4033	3222	3791	2311	129.45	197092	166386	233983	128197
EC042_RS06335	NC_017626	1286262	1286723	-	462	656	1049	926	1072	497	802982	122835	114.58	158537	660602
EC042_RS06340	NC_017626	1286733	1287386	-	654	1236	1754	1546	1909	917	106877	145091	135136	199437	861028
EC042_RS06345	NC_017626	1287558	1288808	+	1251	22979	14083	8243	10002	16463	1038.77	609011	376674	546.27	808123
EC042_RS06350	NC_017626	1288911	1289234	-	324	112	387	642	313	436	195487	64618	113273	66005	826356
EC042_RS06355	NC_017626	1289774	1289884	-	111	16	80	113	51	16	815157	389901	581961	313924	885162
EC042_RS06360	NC_017626	1289937	1290341	-	405	139	928	1014	670	355	19409	123.96	143127	113031	538268
EC042_RS06365	NC_017626	1290560	1291291	-	732	741	2843	2319	1965	2406	572468	210113	181104	183413	201841
EC042_RS06370	NC_017626	1291496	1292707	-	1212	708	2992	2588	2349	2026	33035	133551	122067	132421	102651
EC042_RS06375	NC_017626	1293021	1293257	+	237	1048	3219	1146	976	1052	250067	734785	276423	281371	272579
EC042_RS06380	NC_017626	1293300	1293572	+	273	584	1491	3053	653	1153	120975	295463	639297	163429	259354
EC042_RS06385	NC_017626	1293601	1293867	+	267	194	376	685	263	351	410898	761841	146662	673011	807275
EC042_RS06390	NC_017626	1294563	1296086	+	1524	513	2289	2401	2025	1104	19036	812547	900628	907857	444846
EC042_RS06395	NC_017626	1296218	1296436	+	219	97	353	632	258	683	250479	872003	164972	804921	191515
EC042_RS06400	NC_017626	1296441	1296569	-	129	54	367	220	303	66	236727	153909	974925	160484	314181
EC042_RS26975	NC_017626	1296836	1299509	+	2674	2009	6925.50	17130	5019	14964	424876	140113	366213	128243	343646
EC042_RS06415	NC_017626	1299565	1299894	-	330	236	1156	967	782	605	404429	189.51	167514	161909	112581
EC042_RS06420	NC_017626	1299904	1300248	-	345	521	3140	2815.50	2185	1392	854009	492377	466525	432723	247768
EC042_RS06425	NC_017626	1300250	1300423	-	174	162	794	701	745	328	526514	246865	230307	292.54	115758
EC042_RS06430	NC_017626	1300842	1301168	+	327	304	1136.50	2170.50	1071	562	525739	188022	379446	223779	105539
minE	NC_017626	1301534	1301800	-	267	280	514	394	470	502	593049	104145	843574	120272	115456
EC042_RS06440	NC_017626	1301804	1302616	-	813	10151	8397	5526	7613	9649	706094	558755	388.56	639798	728815
minC	NC_017626	1302640	1303335	-	696	4885	5333	4595	4535	7581	396917	414524	377411	445.19	668872
EC042_RS06450	NC_017626	1303855	1304223	+	369	702	1526	2388	1234	2338	107586	223726	369953	228.49	389084
EC042_RS06455	NC_017626	1304326	1304727	-	402	1844	2218	1678	1821	1039	259405	298485	238618	309501	158714
EC042_RS06460	NC_017626	1304936	1305262	+	327	2402	3036	2556	1781	4729	415403	502275	446839	372129	888.07
EC042_RS06465	NC_017626	1305334	1305993	+	660	2097	4040	2871	2084	4021	179.68	331.15	248672	215.74	374124
EC042_RS06470	NC_017626	1306070	1306531	+	462	503	845	900	679	721	615701	989469	111362	100417	958338
hlyE	NC_017626	1306738	1307649	-	912	508	3158	3387	2605	3146	315002	187329	212304	195.16	211831
EC042_RS06480	NC_017626	1308022	1308441	+	420	273	660	688	592	473	367585	850124	936434	963053	691572
EC042_RS06485	NC_017626	1308441	1309709	+	1269	685	2556	3243	2379	1116	305262	108965	146091	128089	540043
EC042_RS06490	NC_017626	1309755	1310285	-	531	738	1884	1947	1471	919	78597	191944	209609	189276	106279
nhaB	NC_017626	1310431	1311972	-	1542	1815	3919	3679	3506	2285	665635	137492	136.39	155348	909971
EC042_RS06500	NC_017626	1312194	1312913	+	720	2566	3038	1499	2275	1730	201543	228267	119017	215887	147.55
EC042_RS06505	NC_017626	1312963	1314495	-	1533	3726	3424	4198	3861	2666	137.45	120831	156545	172082	106793
EC042_RS06510	NC_017626	1314825	1316123	+	1299	15197	17987	13216	7928	16051	661596	749095	581606	416996	758785
EC042_RS06515	NC_017626	1316133	1317203	+	1071	11462	15487	8007	7358	12378	605222	782286	427384	469405	709719
EC042_RS06520	NC_017626	1317371	1318807	-	1437	1190	4213	5920	3811	1660	468311	158607	235507	181201	709377
EC042_RS06525	NC_017626	1319086	1319373	+	288	135	463	572	425	126	265085	869713	113538	100826	26866
cvrA	NC_017626	1319476	1321212	-	1737	3620	3415	5296	4423	2303	117856	106.36	174296	173978	814179
ldcA	NC_017626	1321307	1322221	-	915	1228	1883	1761	1475	2208	758964	111331	110021	110141	148185
emtA	NC_017626	1322321	1322932	+	612	522	1209	1259	1059	671	482351	106872	117601	118228	673281
EC042_RS06545	NC_017626	1322934	1323668	-	735	797	909	1013	1195	315	613218	669059	78788	111086	263178
EC042_RS06550	NC_017626	1323869	1324123	+	255	247	753	1241	717	270	547773	159751	278208	192113	650203
EC042_RS06555	NC_017626	1324173	1326143	-	1971	1011	3624	3501	3314	1131	290074	994693	101542	114.88	352372
EC042_RS06560	NC_017626	1326169	1327023	-	855	314	1456	1746	1458	322	207686	921261	116739	116512	231268
EC042_RS06565	NC_017626	1327020	1327832	-	813	335	1506	1808	1430	360	233023	100213	127129	120177	271918
EC042_RS06570	NC_017626	1327842	1328600	-	759	190	1063	1163	1155	235	141565	757668	875944	103972	19013
EC042_RS06575	NC_017626	1328597	1329577	-	981	260	1579	1824	1604	325	149882	870765	106.29	111715	203442
EC042_RS06580	NC_017626	1329577	1330599	-	1023	360	1876	1817	1832	470	199008	992076	101535	122357	282129
treA	NC_017626	1330930	1332627	-	1698	1185	4000	4971	3808	1741	394661	127441	167357	153228	629632
EC042_RS06590	NC_017626	1332948	1334366	-	1419	1497	3314	2595	2581	1611	59.66	126345	104543	124275	69717
EC042_RS06595	NC_017626	1334377	1335009	-	633	997	1970	1696	1660	847	890708	168364	153165	179177	821685
EC042_RS06600	NC_017626	1335020	1336090	-	1071	2483	3221	2514	2532	1856	131109	162.7	134188	161529	106418
EC042_RS06605	NC_017626	1336318	1338237	+	1920	1493	3770	3840	3477	1747	439747	106225	114332	123732	55875
EC042_RS06610	NC_017626	1338337	1341204	-	2868	2353	5885	9555	5205	11068	463967	111008	190454	123999	236982
EC042_RS06615	NC_017626	1341549	1341803	+	255	60	207	432	191	246	133062	439155	96846	511765	592407
ychF	NC_017626	1342049	1343140	-	1092	2473	3853	3103	2883	2773	128069	190882	162442	180385	155938
EC042_RS06625	NC_017626	1343257	1343841	-	585	910	1431	1308	942	1403	87969	132334	127817	110.02	147274
EC042_RS06630	NC_017626	1344119	1344397	+	279	4489	1426	1031	2193	1786	909891	276505	211248	537047	393.1
EC042_RS06635	NC_017626	1344452	1346104	-	1653	911	2922	4531	2925	934	311666	956302	156697	120901	346976
EC042_RS06640	NC_017626	1346256	1347203	-	948	6783	7824	4867	4951	8358	404629	446486	293489	356831	541402
EC042_RS06645	NC_017626	1347354	1348205	-	852	36312	29302	11010	23806	11477	2410.21	1860.57	738.73	1909.08	827207
lolB	NC_017626	1348205	1348828	-	624	2569	2346	2132	1854	2422	232822	203391	195317	203003	238.35
hemA	NC_017626	1349042	1350298	+	1257	5159	5712	3146	4303	3946	232.1	245833	143074	233891	192774
prfA	NC_017626	1350339	1351421	+	1083	3752	3179	2606	3817	2971	195.92	158.8	137557	240808	168461
EC042_RS06665	NC_017626	1351421	1352254	+	834	759	1069	1088	1203	575	514659	693425	745763	985547	423377
EC042_RS06670	NC_017626	1352251	1352643	+	393	727	950	845	765	570	104613	130773	122914	132998	890652
EC042_RS06675	NC_017626	1352647	1353456	+	810	1257	1961	1954	1664	1858	877595	130973	137904	140361	140.86
EC042_RS06680	NC_017626	1353492	1354346	+	855	2869	2674	2550	2445	3472	189762	169193	170495	195385	249367
EC042_RS06685	NC_017626	1354495	1354629	-	135	104	203	135.50	156	54.50	435656	813486	573778	78953	247907
EC042_RS06690	NC_017626	1355030	1355164	-	135	111	284.50	260	317.50	120	464979	114008	110098	160.69	54585
EC042_RS06695	NC_017626	1355543	1356643	-	1101	1178	4083	2082	1905	2736	605065	200623	108101	118218	152.6
chaB	NC_017626	1356913	1357143	+	231	407	935	1659	857	736	996383	218971	410556	253482	195655
EC042_RS06705	NC_017626	1357301	1357996	+	696	964	1881	1758	1228	1537	783271	146207	144394	120.55	135.61
EC042_RS06710	NC_017626	1358040	1358393	-	354	9312	4634	3294	4614	8675	1487.59	708175	531935	890537	1504.85
EC042_RS06715	NC_017626	1358579	1359973	+	1395	1084	2413	3087	2347	1249	43944	935773	126503	114952	549811
EC042_RS06720	NC_017626	1359974	1360624	-	651	672	1370	1205	1393	1630	583757	113848	105814	146.2	153756
EC042_RS06725	NC_017626	1360617	1362413	-	1797	2669	4198	2922	3884	4323	839933	126381	929545	147676	147728
EC042_RS06730	NC_017626	1362439	1362657	+	219	108	144	359	153	93	278884	355718	937106	477337	260774
EC042_RS06735	NC_017626	1362752	1364143	+	1392	842	1754	2730	1801	2996	342072	681676	112114	88.4	132169
narZ	NC_017626	1364537	1368280	+	3744	3020	4872	8214	4808	8084	456158	703978	125417	877417	132592
narH	NC_017626	1368277	1369815	+	1539	980	1603	2270	1757	1673	360107	563485	84319	780029	667549
EC042_RS06750	NC_017626	1369812	1370522	+	711	305	582	838	601	423	242591	442834	673771	577541	365339
narI	NC_017626	1370522	1371199	+	678	532	1279	2512	1176	840	443737	102054	211801	118.51	760808
EC042_RS06760	NC_017626	1371382	1371561	+	180	702.50	2109	7315.50	1543.50	749.50	220708	633858	2323.32	585884	255696
EC042_RS06765	NC_017626	1371740	1371824	-	85	219.50	1799	3534.83	1023	256	146036	1144.99	2377.32	822308	184947
EC042_RS06770	NC_017626	1371859	1371943	-	85	178.50	1236.33	2612	564.33	242.50	118758	786.87	1756.68	453.62	175194
EC042_RS06775	NC_017626	1372103	1372945	-	843	1317	1599	1444	1596	1662	883491	102614	979214	129355	121068
EC042_RS06780	NC_017626	1372995	1373453	-	459	1728	2292	1729	1777	2213	212.9	270.14	215338	264516	296.07
EC042_RS06785	NC_017626	1373566	1374471	+	906	1899	2387	2739	2108	2220	118533	142532	172823	158972	150.47
EC042_RS06790	NC_017626	1374563	1375576	+	1014	1328	1685	1989	1627	1567	740635	898979	112133	109629	948979
EC042_RS06795	NC_017626	1375778	1376686	+	909	1281	1934	2330	1570	1730	796947	115101	146531	118009	116871
EC042_RS06800	NC_017626	1376831	1377244	-	414	42803	22767	46961	18073	99296.50	5846.8	2975.04	6484.48	2982.69	14728.5
EC042_RS06805	NC_017626	1377848	1378465	+	618	532	870	1158	697	954	486819	761585	107117	770587	94795
EC042_RS06810	NC_017626	1378764	1381439	-	2676	5234	13029	7711	8261	5182	110609	263398	164726	210923	118915
EC042_RS06815	NC_017626	1381916	1382563	+	648	969	1649	1766	1408	1174	845654	137668	155795	148459	111255
EC042_RS06820	NC_017626	1383301	1384932	+	1632	65569	40093	33254	24961	43190	2272.07	1329.03	1164.83	1045.01	1625.13
oppB	NC_017626	1385018	1385938	+	921	5686	3862	4299	3458	5081	349133	226851	266837	256533	338778
EC042_RS06830	NC_017626	1385953	1386861	+	909	9818	6742	6694	5514	8057	610806	401248	420979	414458	544296
oppD	NC_017626	1386873	1387886	+	1014	10506	8964	8400	6286	11006	585927	478246	473565	423559	666526
EC042_RS06840	NC_017626	1387883	1388887	+	1005	5585	5469	5097	3909	5602	314269	294394	289926	265752	342297
EC042_RS06845	NC_017626	1388940	1389269	-	330	1451	1938	906	1141	1471	248655	317707	156947	236238	273731
cls	NC_017626	1389304	1390764	-	1461	3197	4856	4278	3777	3937	123748	179811	167.39	176634	165478
EC042_RS06855	NC_017626	1390796	1391080	+	285	1601	1951	1080	1126	1113	317.68	370339	216629	269942	239815
EC042_RS06860	NC_017626	1391135	1392388	-	1254	1183	1942	2600	1978	2167	533496	837798	118526	107772	106117
EC042_RS06865	NC_017626	1392689	1392985	-	297	1028	737	787	610	870	195741	134245	151.48	140.33	179882
EC042_RS06870	NC_017626	1393209	1393928	+	720	445	2158	1379	1265	1102	34952	162146	109489	120043	939885
EC042_RS06875	NC_017626	1393968	1394366	-	399	625	766	702	855	1098	885832	103859	100578	146.41	168988
EC042_RS06880	NC_017626	1394471	1395010	-	540	420	1121	1007	963	635	439845	112305	106604	121846	722114
EC042_RS06885	NC_017626	1395040	1395783	-	744	3312	3488	2895	2857	3742	251745	253624	222.44	262.37	308856
EC042_RS06890	NC_017626	1396140	1396778	+	639	21997	5098	2039	3194	888	1946.73	431605	182412	341516	853371
EC042_RS06895	NC_017626	1396824	1397954	-	1131	941	4292	5114	3615	1956	470512	205298	258486	218385	106202
EC042_RS06900	NC_017626	1397932	1398180	-	249	141	994	1283	733	336	320231	215961	294554	201132	828639
EC042_RS06905	NC_017626	1398245	1400716	-	2472	1411.00	10231.67	9567.00	8180.50	2505.17	322792	223916	221241	226104	622321
EC042_RS06910	NC_017626	1400796	1400999	-	204	60	374	338	354	87	166328	991811	947163	118563	261887
EC042_RS06915	NC_017626	1400996	1401184	-	189	59	356	276	334	80	176536	101.9	834806	120743	259928
EC042_RS06920	NC_017626	1401195	1402049	-	855	426	2545	1880	1898	714	281765	161031	125698	151673	512811
EC042_RS06925	NC_017626	1402334	1402579	+	246	3739.50	1838	1130.50	1499.33	1236.50	859652	404202	262708	416428	308663
EC042_RS06930	NC_017626	1402622	1402900	+	279	1233	926	1140	760	1065	249921	179554	233582	186117	234407
EC042_RS06935	NC_017626	1402860	1403261	-	402	282	1419	1707	1148	632	396704	190961	242742	195116	965421
EC042_RS06940	NC_017626	1403284	1403502	-	219	160.50	998.50	762	788.50	297	414453	246656	198907	246	832795
EC042_RS06945	NC_017626	1403662	1403817	-	156	125.83	783.33	743.33	660.50	261.50	456146	271649	272393	289285	102937
EC042_RS06950	NC_017626	1404071	1404532	-	462	3091	6568	3766	3384	4040	378356	769093	465.99	500456	536988
EC042_RS06955	NC_017626	1404640	1404915	+	276	293	378	432	316	534	600347	740918	894773	782268	118811
EC042_RS06960	NC_017626	1404899	1405324	+	426	256	609	894	684	377	33984	773384	119968	109704	543447
EC042_RS06965	NC_017626	1405396	1406436	+	1041	1373	2404	3381	2117	1585.50	745871	124931	185666	138947	935279
EC042_RS06970	NC_017626	1406468	1406890	+	423	623	1759	2877	1593	743	832898	224964	388.81	257308	107863
EC042_RS06975	NC_017626	1406924	1407694	+	771	731	1517	2216	1422	1006	536176	106443	164306	126015	801252
EC042_RS06980	NC_017626	1407710	1408102	+	393	362	810	1177	839	587	520907	111501	171207	145864	917215
EC042_RS06985	NC_017626	1408129	1408395	+	267	328	1082	1459	848	468	694715	219232	312379	217001	107637
EC042_RS06990	NC_017626	1408392	1408853	+	462	308	682	950	595	738	37701	798601	117549	879939	980934
EC042_RS06995	NC_017626	1408831	1409187	+	357	418	1129	2541	1049	972	662143	171086	406888	200764	167195
EC042_RS07000	NC_017626	1409283	1409465	+	183	148	319.50	882.50	340.50	349	457356	944512	275678	127129	117112
EC042_RS07010	NC_017626	1409631	1409990	+	360	368.50	1020	1837	872.33	667	578867	153.28	291706	165.56	113776
EC042_RS07015	NC_017626	1409991	1410206	+	216	176	488	880	317	362	46079	122223	232899	100273	102915
EC042_RS07020	NC_017626	1410208	1410426	+	219	107	328	520	244	279	276302	810247	135737	761243	782322
EC042_RS07025	NC_017626	1410428	1410691	+	264	117.50	311.50	487	268	248.50	251697	638325	105454	693599	578027
EC042_RS07030	NC_017626	1410702	1410869	+	168	84.50	192.50	303	236.50	146.50	284441	619882	103103	961833	535493
EC042_RS07035	NC_017626	1410866	1411210	+	345	482	881	1186	824	507.50	790082	138148	196519	163187	903322
EC042_RS07040	NC_017626	1411445	1411657	+	213	89962.08	167922.41	53695.58	65634.08	126736.08	23884.9	42649.8	14411.1	21053.6	36538.1
EC042_RS07045	NC_017626	1411823	1412473	+	651	3935	4211	3552	1715	2633	341828	349939	311911	179995	248368
EC042_RS07050	NC_017626	1412454	1413557	+	1104	2028	3550	4278	1838	3334	103883	173959	221518	113751	185448
EC042_RS07060	NC_017626	1413667	1413888	+	222	359	517	835	503	459	914504	125987	215016	154808	126965
EC042_RS07065	NC_017626	1414222	1415268	+	1047	268.50	991	1285	897	270	145025	512053	701608	58536	158359
EC042_RS07070	NC_017626	1415281	1415655	+	375	133	383	625	343	177	200569	552529	952768	624943	289846
EC042_RS07075	NC_017626	1415652	1416473	+	822	895	1578	3566.50	1624	1086	615737	103854	248033	134987	811304
EC042_RS07080	NC_017626	1416700	1416897	+	198	94	145	242	227	59	268477	396178	698696	783318	182984
EC042_RS07085	NC_017626	1417048	1418097	+	1050	613	1197	1326	1094	444	330153	616726	721926	711878	259668
EC042_RS07090	NC_017626	1418147	1418222	+	76	39	106	157.50	93	17	290198	754536	118469	836078	13736
EC042_RS07095	NC_017626	1418230	1418306	+	77	52	176	276	135	28	381906	123654	204907	119.79	223302
EC042_RS07100	NC_017626	1418320	1418396	+	77	47	203	272	218	49	345184	142624	201937	193439	390779
EC042_RS07105	NC_017626	1419372	1421225	+	1854	1032.50	2385	3124.50	2193.50	845	314938	695931	963405	808361	27988
EC042_RS07110	NC_017626	1421376	1421591	+	216	140	347	664.50	316	168.50	366537	869087	175865	999565	47904
EC042_RS07115	NC_017626	1421596	1421911	+	316	161	336.50	556.50	346.50	108	288126	576084	100674	749193	209876
EC042_RS07120	NC_017626	1421967	1422500	+	534	353.50	879.17	1323.50	812.17	306.50	374362	890675	141684	103916	352464
EC042_RS07125	NC_017626	1422799	1423263	+	465	115.50	346.50	682	359	185.50	140467	403123	838435	527496	244972
EC042_RS07135	NC_017626	1423571	1423981	-	411	142	971	881	795	355	195385	127.81	122538	132161	53041
EC042_RS07140	NC_017626	1424039	1424272	-	234	195	879	643	659	211.50	471262	203217	157084	192419	555035
EC042_RS07145	NC_017626	1424288	1424430	-	143	63	671	374.50	588.50	94	249143	253848	149711	281182	403662
EC042_RS07150	NC_017626	1424660	1425208	+	549	254	572	1019	614	314	261641	563652	106106	764141	351223
EC042_RS07155	NC_017626	1425180	1427108	+	1929	1421	2755	6238	2608	1360	416587	77264	184864	923747	432945
EC042_RS07160	NC_017626	1427092	1427298	+	207	195	253	577	243	200	532731	661207	159347	802072	593315
EC042_RS07165	NC_017626	1427295	1428887	+	1593	3001	2925	4242	1937	1818	106535	993339	152227	83079	700815
EC042_RS07170	NC_017626	1428877	1430382	+	1506	1054	1174	2517	1326	475	395785	421726	955425	601584	193684
EC042_RS07175	NC_017626	1430419	1430766	+	348	195	235	474	266	86	316883	365322	778641	522252	151756
EC042_RS07180	NC_017626	1430824	1431852	+	1029	819	1122	3175	1228	497	450104	589882	176387	815381	296597
EC042_RS07185	NC_017626	1431904	1432287	+	384	368	457	1217	480	207	541952	643832	181175	854058	331028
EC042_RS07190	NC_017626	1432280	1432633	+	354	264	508	1525	376	173	42174	776333	246266	725708	300102
EC042_RS07195	NC_017626	1432649	1433224	+	576	243	358	1025	414	204	238577	336239	101728	491084	217487
EC042_RS07200	NC_017626	1433221	1433616	+	396	262	208	565	231	169	374154	284155	815627	398561	26207
EC042_RS07205	NC_017626	1433624	1434376	+	753	535	670	1832	816	370	401793	481357	139081	740411	30174
EC042_RS07210	NC_017626	1434390	1434821	+	432	207	363	1128	389	120	270976	45458	149267	615238	170578
EC042_RS07215	NC_017626	1434872	1435261	+	390	290	617	2271	561	249	420511	855871	332882	982824	392067
EC042_RS07220	NC_017626	1435242	1437812	+	2571	1667	2379.50	6309	2401	1062	366672	500693	140.28	638069	253658
EC042_RS07225	NC_017626	1437812	1438141	+	330	163.50	254.50	985.50	363	179	280187	417216	170719	751571	333092
EC042_RS07230	NC_017626	1438141	1438839	+	699	269.50	409	1009	486.50	193.50	218035	316544	825187	475536	169992
EC042_RS07235	NC_017626	1438988	1439587	+	600	318.50	533.83	1030	449	240.50	300194	481326	981351	511296	246144
EC042_RS07240	NC_017626	1439524	1440126	+	603	348	549	1573.50	543	404	326367	492541	149172	615262	411424
EC042_RS07245	NC_017626	1440604	1444083	+	3480	1415.42	2885.33	5208.33	2807.75	1148.08	230012	448543	855574	55126	20259
EC042_RS07250	NC_017626	1444151	1444750	+	600	321	813.00	1326.33	759.33	261.33	30255	733039	126368	864683	267463
EC042_RS07255	NC_017626	1444902	1447916	+	3015	1973	4695	5741.50	3985.33	2577	37007	842434	108862	903139	524871
EC042_RS07260	NC_017626	1447916	1448500	+	585	675.50	1289.50	1819	1006	1196	653001	119249	177752	117495	125545
EC042_RS07265	NC_017626	1448555	1449211	-	657	328	1399	1152	864	884	282327	115197	100236	898516	826252
EC042_RS07270	NC_017626	1449280	1449549	+	270	200	589	613	483	256	41.89	118016	129788	122225	58224
EC042_RS07275	NC_017626	1449664	1449834	+	171	73	257	320	259	116	241419	813064	106977	103486	416569
EC042_RS07280	NC_017626	1450323	1450829	-	507	183	893	1593	720	5280	204121	952864	179616	970291	639516
EC042_RS07285	NC_017626	1450875	1451375	-	501	370	1600	2930	1199	10372	417646	172771	334324	163516	1271.31
EC042_RS07290	NC_017626	1451461	1451640	-	180	144	434	1330	391	10292	452412	130438	422394	148416	3511.18
EC042_RS07295	NC_017626	1452021	1452827	-	807	4711	1609	1919	3251	2011	330129	107862	135938	275246	153026
EC042_RS07300	NC_017626	1452827	1454020	-	1194	20219	4145	4915	10905	6830	957634	187805	235319	624021	351271
EC042_RS07305	NC_017626	1454032	1455390	-	1359	30471.50	4523	5949	14518	12435.50	1268	180051	250243	729903	561913
EC042_RS07310	NC_017626	1455394	1456989	-	1596	12545	3599	4782	10425	9003	444.51	121993	171283	446294	346402
EC042_RS07315	NC_017626	1456989	1458551	-	1563	4471	3089	3487	5425	4238	161767	106917	127536	237147	166505
EC042_RS07320	NC_017626	1458824	1459705	+	882	9081	7683	3536	4440	5822	582.25	471248	229183	343947	405349
EC042_RS07325	NC_017626	1459702	1460322	+	621	1496	1701	1112	1282	1318	136234	148184	102365	141.05	130331
EC042_RS07330	NC_017626	1460350	1462251	+	1902	1742	2158	3384	2224	1415	517943	613802	101709	798917	456848
EC042_RS07335	NC_017626	1462464	1463339	+	876	1446	1894	1567	1398	1150	933487	116967	102259	109039	806156
EC042_RS07340	NC_017626	1463379	1463969	-	591	751	2254	1551	1757	771	718615	206326	150025	203124	801111
EC042_RS07345	NC_017626	1463966	1464724	-	759	1552	3038	1812	2061	1304	115636	216538	136475	185.53	105502
EC042_RS07350	NC_017626	1464768	1464932	-	165	86	513	298	496	81	294753	168198	103245	205388	301458
EC042_RS07355	NC_017626	1464944	1465993	+	1050	7086	4354	3447	3292	4403	381642	224.33	187668	214214	257505
EC042_RS07360	NC_017626	1466029	1466280	-	252	2219	1095	659	1239	1148	497967	235072	149494	335.93	279748
EC042_RS07365	NC_017626	1466385	1466537	+	153	760	1069	694	686	1001	280909	377984	259302	306345	401761
EC042_RS07370	NC_017626	1466660	1469257	+	2598	5192	8610	6798	6045	7608	113016	179288	149582	158977	179828
cysB	NC_017626	1469467	1470441	+	975	2443	1839	3180	1905	8010	141698	102039	186449	133496	504491
EC042_RS07380	NC_017626	1470772	1470900	+	129	743	517	758	575	895	325719	216815	335906	304548	426048
EC042_RS07385	NC_017626	1470903	1471070	+	168	211	258	344	247	293	71026	830803	117054	100454	107099
EC042_RS07390	NC_017626	1471144	1471269	-	126	32	256	235	221	52	143623	109915	106619	119839	25343
EC042_RS07400	NC_017626	1471443	1474118	+	2676	6043	5298	6366	5064	4212	127706	107106	135994	129296	966558
ribA	NC_017626	1474182	1474772	-	591	2465	2877	1871	2186	1697	235.87	263354	180977	252.72	176327
EC042_RS07410	NC_017626	1474942	1475706	+	765	2972	2890	2277	2390	2568	219701	204373	170153	213459	206139
EC042_RS07415	NC_017626	1475855	1476163	+	309	1356	1503	1318	1292	1589	248168	263141	243834	285681	315785
EC042_RS07420	NC_017626	1476170	1477339	+	1170	3026	2690	2391	2338	3090	146261	124381	116824	136533	162.18
EC042_RS07425	NC_017626	1477531	1478268	+	738	1083	1672	1475	1568	1026	829882	122565	114255	145167	853722
EC042_RS07430	NC_017626	1478268	1478594	+	327	265	426	807	427	205	458292	704773	141.08	892191	384974
EC042_RS07435	NC_017626	1478720	1478938	-	219	2374	2478	6470	1192	15105	613028	612132	1688.88	371886	4235.48
EC042_RS07440	NC_017626	1479207	1479956	-	750	485	1179	1110	1119	1242	36.57	850433	846058	101.94	101692
EC042_RS07445	NC_017626	1480046	1480219	-	174	569	1097	820	529	1328	184.93	341071	269403	207723	468678
EC042_RS07450	NC_017626	1480367	1482352	-	1986	1321	5143	3032	3040	1853	376156	140096	872747	104586	572957
EC042_RS07455	NC_017626	1482406	1482510	+	105	27	135	155	132	32	145418	695556	84388	858939	187148
EC042_RS07460	NC_017626	1482587	1484521	-	1935	2364	4748	4535	3742	4296	690893	132745	133978	132.13	136335
EC042_RS07465	NC_017626	1484589	1485716	-	1128	1495	2124	3514	2048	4084	749508	101867	178086	124.05	222332
EC042_RS07470	NC_017626	1485860	1486648	-	789	6591	5116	4088	3758	8720	472409	350785	296191	325.43	678.68
EC042_RS07475	NC_017626	1486818	1486985	-	168	34	84	114	97	31	114449	270494	387912	394494	113313
EC042_RS07480	NC_017626	1487032	1487394	-	363	582	1484	2319	1439	610	906693	221164	365201	270852	103193
EC042_RS07485	NC_017626	1487465	1488271	-	807	662	1035	1326	1104	631	463904	693832	939308	934702	480155
EC042_RS07490	NC_017626	1488273	1489265	-	993	1436	1713	2088	1760	1324	817804	933245	120204	121099	818774
EC042_RS07495	NC_017626	1489265	1490155	-	891	1759	1798	2394	1989	1521	111643	109169	153598	152523	104828
EC042_RS07500	NC_017626	1490142	1491107	-	966	880	1381	1767	1339	1033	515169	77.34	104568	947068	656672
EC042_RS07505	NC_017626	1491104	1492747	-	1644	1760	2331	2867	2579	1664	605417	767058	996929	107183	621551
EC042_RS07510	NC_017626	1492790	1492990	-	201	139	157	177	217	108	391077	422563	503403	737635	329954
EC042_RS07515	NC_017626	1493060	1493305	-	246	178	335	442	317	193	409194	736711	102713	880444	481779
EC042_RS07520	NC_017626	1493439	1494824	-	1386	496	1321	2010	1349	532	202378	515617	829031	665007	235708
EC042_RS07525	NC_017626	1495127	1496545	-	1419	952	2605	3625	2229	1550	379401	993146	146037	107326	670772
puuD	NC_017626	1496757	1497521	+	765	1044	2004	1471	1447	1493	771762	141718	109923	129236	119846
EC042_RS07535	NC_017626	1497548	1498105	+	558	385	1026	1154	868	606	390185	99472	118225	106283	666905
EC042_RS07540	NC_017626	1498255	1499742	+	1488	676	2285	2947	2073	921	256914	830751	113218	951862	380086
EC042_RS07545	NC_017626	1499744	1501024	+	1281	568	1549	2269	1510	560	250751	654169	101257	805388	268451
EC042_RS07550	NC_017626	1501062	1502327	+	1266	506	1146	1316	1276	462	226027	489709	594238	688644	224096
pspF	NC_017626	1502447	1503424	-	978	1503	1950	1723	1950	1211	869089	107866	100713	136.23	76038
EC042_RS07560	NC_017626	1503591	1504259	+	669	3583	3931.50	3510	2775	3611	302876	317921	299.93	283.41	331457
pspB	NC_017626	1504313	1504537	+	225	195	271	413	296	191	490113	65159	104931	898849	521286
EC042_RS07570	NC_017626	1504537	1504896	+	360	290	492	633	432	387	455554	73935	100517	819896	660137
EC042_RS07575	NC_017626	1504905	1505126	+	222	225	348	518	246	169	573157	848035	133387	757111	467476
EC042_RS07580	NC_017626	1505201	1505515	+	315	1475	623	648	825	404	264805	106995	117599	178946	787583
EC042_RS07585	NC_017626	1505634	1507031	+	1398	2361	2413	3528	2422	2579	955065	933765	144265	118371	113284
EC042_RS07590	NC_017626	1507028	1508089	+	1062	1238	1928	3055	1627	1408	659235	982133	164447	104674	814149
EC042_RS07595	NC_017626	1508237	1509778	+	1542	4678	4867	4060	4194	3701	171562	170752	150515	185832	147387
tpx	NC_017626	1509822	1510328	-	507	11036	8142	4913	5402	11108	1230.97	868782	553958	727988	1345.41
EC042_RS07605	NC_017626	1510447	1511412	+	966	1878	2615	2612	2240	1588	109942	146448	154573	158434	100948
EC042_RS07610	NC_017626	1511387	1512115	-	729	826	1891	1500	1624	1415	640762	140.33	117626	152208	119194
EC042_RS07615	NC_017626	1512406	1513044	-	639	635	1882	2455	1130	1180	561975	159333	219629	120825	113398
EC042_RS07620	NC_017626	1513115	1514035	-	921	932	2537	1844	2178	1171	572269	149021	114456	161576	780769
EC042_RS07625	NC_017626	1514173	1515072	+	900	564	1620	1559	1530	1088	354389	973778	990243	116152	742356
EC042_RS07630	NC_017626	1515161	1515286	+	126	111	331	1060	247	839	498192	142117	480921	133938	408.9
EC042_RS07635	NC_017626	1515409	1517022	+	1614	3702	5188	5727	4342	5627	129711	173894	202844	183808	214091
EC042_RS07640	NC_017626	1517073	1518104	-	1032	586	1744	1795	1703	1690	321116	914228	994313	112749	100562
EC042_RS07645	NC_017626	1518348	1518605	+	258	7335	5353	4608	4907	10060	1607.77	1122.45	1021.01	1299.49	2394.44
EC042_RS07650	NC_017626	1518718	1519176	-	459	874	2779	4102	2457	1428	107682	327539	510883	365738	191047
EC042_RS07655	NC_017626	1519133	1519321	-	189	216	418	478	386	287	646303	119647	144579	139541	932493
EC042_RS07660	NC_017626	1519367	1520317	-	951	17368	5809	5209	5943	6693	1032.79	330452	313121	426975	432181
EC042_RS07665	NC_017626	1520469	1521221	-	753	5754	8413	3491	4259	7187.50	432134	604427	265029	386447	586.15
EC042_RS07670	NC_017626	1521416	1521931	-	516	336	885	750	790	552	368242	927857	830902	104606	656924
EC042_RS07675	NC_017626	1521942	1523468	-	1527	838	2505	2819	2432	893	310348	887475	105534	108818	359119
EC042_RS07680	NC_017626	1523398	1523592	-	195	62	204	220	177	68	179805	565957	64495	620178	214141
EC042_RS07685	NC_017626	1523505	1524950	-	1446	583	1744	1817	1968	462	228005	652478	718331	929896	19.62
EC042_RS07690	NC_017626	1524950	1526260	-	1311	752	2411	2422	2537	612	324384	994906	105611	132219	286665
EC042_RS07695	NC_017626	1526436	1527344	+	909	1846	2063	1611	2167	1320	114845	122779	101314	162882	891735
EC042_RS07700	NC_017626	1527416	1527526	-	111	29	67	56	49	31	147747	326542	288405	301613	17.15
EC042_RS07705	NC_017626	1527674	1528237	+	564	596	1166	819	1051	606	597601	111843	830124	127321	65981
EC042_RS07710	NC_017626	1528258	1529490	-	1233	1306	3007	2539	2783	1009	598996	131934	117717	154215	50252
zntB	NC_017626	1529745	1530728	+	984	2202	2995	4146	2356	3504	126551	164.66	240864	163.59	218673
EC042_RS07720	NC_017626	1531003	1531176	+	174	310	357	716	384	317	100753	110996	235235	150785	111876
EC042_RS07725	NC_017626	1531206	1532579	+	1374	1363	2678	2452	2653	1182	560987	105441	102017	131925	52827
EC042_RS07730	NC_017626	1532708	1533643	-	936	950	3725	3465	2748	2494	573973	215297	211624	200594	163624
EC042_RS07735	NC_017626	1533695	1533835	-	141	320	1217	1219	844	566	128344	466938	494223	408979	246503
EC042_RS07740	NC_017626	1534932	1535147	-	216	149	736	1012	502	729	390101	184337	267834	158792	207252
EC042_RS07745	NC_017626	1535247	1535435	-	189	168	1261	1248	993	499	50268	360945	377477	358976	162.13
lar	NC_017626	1535428	1535622	-	195	380	1663	5219	828	1909	110203	461366	1530	290117	601169
EC042_RS07755	NC_017626	1535686	1536774	-	1089	735	4611	4501	3314	2125	381684	229063	236276	207923	119828
EC042_RS07760	NC_017626	1536789	1539812	-	3024	1566	11655	10292	9033	3319	292856	208506	194561	204093	673986
EC042_RS07765	NC_017626	1539914	1540189	-	276	231	1807	2143	1475	496	473311	354.19	443865	365141	110357
EC042_RS07770	NC_017626	1540264	1540440	-	177	142	1016	839	693	344	45369	310533	270974	267508	119347
kil	NC_017626	1540434	1540655	-	222	147	851	1471	475	700	374463	207379	378789	146.19	193629
EC042_RS07780	NC_017626	1541086	1541574	+	489	280	867	1076	768	1197	323812	959175	125789	107307	150318
EC042_RS07785	NC_017626	1541571	1541726	-	156	114	672	553	495	176	413261	233041	202646	216799	692809
EC042_RS26980	NC_017626	1542160	1542579	-	420	3667	6434	3981	4266	3259	493748	828742	541852	693984	476498
EC042_RS07795	NC_017626	1542659	1542913	+	255	272	536	502	452	241	603216	113714	112539	121109	580367
EC042_RS07800	NC_017626	1542910	1543332	+	423	273	677	542	764	217	364978	865837	732482	123404	315025
EC042_RS07805	NC_017626	1543345	1544202	+	858	765	2173	2375	1848	990	504218	137012	158239	147161	708555
EC042_RS07810	NC_017626	1544209	1544955	+	747	684	2535	3488	2153	858	517821	183588	266928	196925	70533
EC042_RS07815	NC_017626	1544978	1545739	+	762	518	1648	1720	1402	650	384431	117001	129036	125.71	523822
EC042_RS07820	NC_017626	1545755	1546171	+	417	261	744	888	595	346	353955	965216	121735	974896	509525
EC042_RS07825	NC_017626	1546356	1547021	+	666	2426	2956	2701	2054	3537	205997	240114	231.84	210719	326127
EC042_RS07830	NC_017626	1547202	1547414	+	213	48053.83	131426	43619.50	31079.42	125389.83	12758.3	33380.2	11706.8	9969.44	36150
EC042_RS07835	NC_017626	1547881	1548480	+	600	212	729	775	679	359	199815	65.73	738395	773208	367425
EC042_RS07840	NC_017626	1548480	1548770	+	291	221	739	890	675	297	42948	137385	174838	158485	626742
EC042_RS07845	NC_017626	1548767	1549303	+	537	457	1672	2951	1518	855	481267	168442	314147	193141	977727
EC042_RS07850	NC_017626	1549666	1549741	+	76	47	606	325	189.50	89	349726	431367	244.46	170362	719121
EC042_RS07855	NC_017626	1549745	1549819	+	75	1216	1724	2947	740	8841	916888	1243.55	2246.24	674137	7238.79
EC042_RS07860	NC_017626	1550596	1550811	+	216	99	343	424	346	102	259194	859069	112215	109446	289983
EC042_RS07865	NC_017626	1550811	1551308	+	498	216	477	596	496	212	245284	518175	684156	680503	261416
EC042_RS07870	NC_017626	1551305	1551769	+	465	126.50	358.50	534	398.50	141	153844	417084	656488	585535	186205
EC042_RS07875	NC_017626	1551907	1553364	+	1458	2814	3506	7011	2846	11165	109147	130089	274891	133369	470248
EC042_RS07880	NC_017626	1553502	1554293	+	792	829	1604	2921	1707	4866	591934	109564	210836	147.26	377288
EC042_RS07885	NC_017626	1554286	1555218	+	933	440	1150	1583	1111	2193	266695	666813	969923	813598	144339
EC042_RS07890	NC_017626	1555196	1555405	+	210	148	382	481	360	267	398553	984083	130937	117128	78076
EC042_RS07895	NC_017626	1555409	1556503	+	1095	871	2490	3775	2279	1085	44983	123019	197079	142203	608473
EC042_RS07900	NC_017626	1556484	1557785	+	1302	1008	2891	4635.50	2311	1398	437818	120123	203528	121274	659359
EC042_RS07905	NC_017626	1557788	1559194	+	1407	1003	2648	4359	2285	1366	403135	101815	177105	110961	596187
EC042_RS07910	NC_017626	1559178	1560290	+	1113	845	1778	2550	1812	1228	429344	86422	130973	111235	67753
EC042_RS07915	NC_017626	1560395	1561159	+	765	630	1614	2445	1397	755	465718	114138	182707	124771	606054
EC042_RS07920	NC_017626	1561258	1562397	+	1140	708	1525	2486	1531	879	351215	72369	124662	917588	473489
EC042_RS07925	NC_017626	1562440	1562664	+	225	199	535	806	464	233	500167	128635	204781	140901	635915
EC042_RS07930	NC_017626	1562668	1563063	+	396	252	664	1307	656	293	359873	907111	188677	113184	454358
EC042_RS07935	NC_017626	1563063	1563446	+	384	212	493	845	405	275	312211	69455	125795	720612	439771
EC042_RS07940	NC_017626	1563447	1563827	+	381	197	357	557	368	368	292405	50691	835735	659934	593128
EC042_RS07945	NC_017626	1563824	1564216	+	393	251	381	584	400	420	361181	524469	84949	695417	65627
EC042_RS07950	NC_017626	1564243	1565205	+	963	805	1419	2273	1315	1381	472731	797157	134931	93299	880629
EC042_RS07955	NC_017626	1565266	1565715	+	450	646.50	1203	2280	1071	1000	812456	144624	289641	162613	136462
EC042_RS07960	NC_017626	1565823	1566023	+	201	67	113	323	106	148	188505	304138	918639	360319	452159
EC042_RS07965	NC_017626	1566187	1569420	+	3234	2739	6383	13162	5086	6265	478956	106776	232659	107452	118962
EC042_RS07970	NC_017626	1569455	1569751	+	297	145	279	576	312	380	276093	508201	110867	717754	785693
EC042_RS07975	NC_017626	1569751	1570449	+	699	701	1270	1696.50	1082	924.33	567133	982911	138744	105762	812036
EC042_RS07980	NC_017626	1570454	1571197	+	744	610	1009.50	1610.58	849.50	765	463661	734042	123751	780132	631414
EC042_RS07985	NC_017626	1571134	1571742	+	609	725	1215	3001.83	1227	936	673232	107931	281778	137659	943809
EC042_RS07990	NC_017626	1571803	1575198	+	3396	1771.58	3342.66	5469.91	3303.67	1583.17	29501	532491	920769	664671	286276
EC042_RS07995	NC_017626	1575266	1575865	+	600	169.00	396.83	528.50	383.00	185.83	159287	35.78	503538	436139	190191
EC042_RS08000	NC_017626	1575930	1578305	+	2376	1338	4669	7105.50	3839.50	2842.50	318459	106308	170957	110409	734649
EC042_RS08005	NC_017626	1578305	1578586	+	282	237	766.50	1437	606	970	475273	147045	291304	146825	211226
EC042_RS08010	NC_017626	1578596	1579636	+	1041	794	2015	3784	1618	3102	431334	104716	207797	106195	182985
EC042_RS08015	NC_017626	1579679	1579972	+	294	336	1175.50	1575	1034.50	485	646303	216303	306247	240415	101302
EC042_RS08020	NC_017626	1580324	1581181	-	858	647	1695	1430	1518	802	426443	106873	952768	120882	574001
EC042_RS08025	NC_017626	1581178	1582035	-	858	472	1843	2050	1702	518	311099	116205	136586	135535	370739
EC042_RS08030	NC_017626	1582032	1582859	-	828	656	2172	2046	1981	732	448041	141911	141258	163468	542883
EC042_RS08035	NC_017626	1582859	1583773	-	915	558	1914	1822	1690	600	344871	113164	113832	126195	402676
EC042_RS08040	NC_017626	1584359	1584793	-	435	9072	2635	4901	4095	5652	1179.39	327702	644071	643194	797882
EC042_RS08045	NC_017626	1584934	1586067	-	1134	391	1957	1859	1920	3684	194988	93361	93714	115682	199495
EC042_RS08050	NC_017626	1586433	1589957	-	3525	7010	7426	7404	8419	4148	112461	113968	120073	163185	722612
EC042_RS08055	NC_017626	1590231	1590497	+	267	8563	2557	1761	1866	3020	1813.67	518092	377039	477505	694578
EC042_RS08060	NC_017626	1590494	1590916	-	423	801	1282	1190	1169	815	107087	163959	160822	188822	118316
EC042_RS08065	NC_017626	1591027	1592016	-	990	803	2172	2018	2047	900	458695	118689	116526	141273	558255
EC042_RS08070	NC_017626	1592224	1594863	+	2640	5587	6650	6409	6403	4513	119679	136272	138779	165713	104975
EC042_RS08075	NC_017626	1594860	1595045	+	186	425	433	607	354	615	129217	125.94	186558	130037	203043
EC042_RS08080	NC_017626	1595053	1595379	+	327	747	1285	2173	1161	752	129186	212.59	379883	242584	141.22
EC042_RS08085	NC_017626	1595680	1595910	+	231	116	367	495	403	132	283982	859492	122499	119198	350903
EC042_RS08090	NC_017626	1595892	1596482	+	591	354	949	1346	934	489	338735	868693	130195	107978	508097
EC042_RS08095	NC_017626	1596713	1597573	+	861	1931	1330	1460	1614	702	126.83	835672	969366	128079	500679
EC042_RS08100	NC_017626	1597637	1599937	+	2301	1452	3101	4950	2685	6915	356857	729076	122978	79727	184545
EC042_RS08105	NC_017626	1600108	1600713	+	606	153	562	827	530	505	142779	501708	780137	597559	511734
EC042_RS08110	NC_017626	1600878	1601255	-	378	84.83	568.43	341.13	397.32	79.79	126912	813529	515901	718168	129623
EC042_RS08115	NC_017626	1601300	1601575	-	276	63.93	242.53	120.50	188.87	42.71	13099	475383	249584	467554	950268
EC042_RS08120	NC_017626	1601664	1602386	+	723	281	1067	2368	901	1784	219792	798387	187233	85146	151524
EC042_RS08125	NC_017626	1602402	1604159	+	1758	593	1591	2630	1661	1884	190757	489597	855215	645548	658093
EC042_RS08130	NC_017626	1604149	1605465	+	1317	682	1565	3033	1624	1146	292848	64286	131651	842515	534348
EC042_RS08135	NC_017626	1605519	1606124	-	606	483	1281	908	1070	493	450732	114357	856547	120639	499574
EC042_RS08140	NC_017626	1606325	1610227	+	3903	9350	10945	9010	9612	6301	135474	151707	131967	168265	991372
EC042_RS08145	NC_017626	1610512	1610850	+	339	237	439	1130	434	882	39536	700571	190554	874717	159.77
EC042_RS08150	NC_017626	1610837	1611286	+	450	300	803	3226	478	2214	37701	965363	409817	72576	302128
EC042_RS08155	NC_017626	1611405	1611782	+	378	217	579	1304	553	659	324647	828656	197208	999565	107058
EC042_RS08160	NC_017626	1611994	1612698	+	705	216	763	801	807	260	173264	585495	649504	78.21	22647
EC042_RS08165	NC_017626	1612895	1614334	+	1440	4076	4571	4675	3150	2730	160072	171726	185591	149.46	116419
EC042_RS08170	NC_017626	1614376	1615377	-	1002	482	2449	2080	2227	712	272034	132224	118668	151855	436353
EC042_RS08175	NC_017626	1615566	1616096	+	531	1934	2940	1615	1653	2442	205971	299.53	173867	212694	282408
EC042_RS08180	NC_017626	1616341	1616514	+	174	4450	2221	1197	2044	1544	1446.29	690537	393263	802619	544909
EC042_RS08185	NC_017626	1616587	1616736	-	150	174	316	137	194	108	655997	113968	522117	883666	442138
EC042_RS08190	NC_017626	1617135	1618775	+	1641	2036	2363	2487	2954	807	701638	779009	866374	122993	301989
EC042_RS08195	NC_017626	1618813	1619736	-	924	6548	7177	3356	5583	5139	400757	420202	207629	412832	341533
EC042_RS08200	NC_017626	1619953	1621296	+	1344	829	2213	2461	2127	746	348818	890779	104677	108.13	340851
mdoD	NC_017626	1621557	1623176	+	1620	2167	4166	3070	2937	3419	756463	139121	108333	123.87	129601
EC042_RS08210	NC_017626	1623097	1623300	-	204	89	401	358	393	81	24672	106341	100321	131625	243826
EC042_RS08215	NC_017626	1623316	1623540	+	225	5255	1810	1705	1618	856	1320.79	435195	433192	491.33	233624
EC042_RS08220	NC_017626	1623603	1624142	+	540	337	744	707	669	278	352923	745361	748452	846467	316138
EC042_RS08225	NC_017626	1624134	1625114	-	981	779	1683	1952.50	1708	1208	449068	928117	113779	118959	756177
EC042_RS08230	NC_017626	1625226	1626230	+	1005	1139	2516	3299	2268	1237	640917	135435	187653	154189	755839
EC042_RS08235	NC_017626	1626227	1626820	+	594	422	1016	1131	904	536	401763	925326	108846	103982	55412
EC042_RS08240	NC_017626	1627123	1627791	+	669	606	1507	1634	1259	1595	51226	121864	139625	128581	146406
EC042_RS08245	NC_017626	1627826	1628998	-	1173	678	2164	2646	2092	652	326871	998037	128953	121854	341331
EC042_RS08250	NC_017626	1629090	1629626	+	537	368	839	680	861	333	387541	845231	72389	109549	380799
EC042_RS08255	NC_017626	1629699	1631660	+	1962	1816	3751	3055	3423	1580	523433	103427	890124	119203	49452
EC042_RS08260	NC_017626	1631762	1632364	-	603	378.57	636.08	726.06	606.93	406.36	355036	570666	688325	68.77	413827
EC042_RS08265	NC_017626	1632589	1632762	-	174	79.83	212.32	241.15	180.82	94.99	259454	66013	792275	710027	335239
EC042_RS08270	NC_017626	1632867	1633055	-	189	113.83	220.65	183.32	197.65	97.33	340596	631582	55448	714517	316235
EC042_RS08275	NC_017626	1633187	1633357	-	171	100	461	448	395	147	33071	145845	149768	157826	527894
EC042_RS08280	NC_017626	1633639	1633815	+	177	268	455	357	255	317	85626	139068	115301	984339	109979
EC042_RS08285	NC_017626	1633840	1634277	+	438	189	450	445	357	206	244024	55581	580797	556893	288814
EC042_RS08290	NC_017626	1634356	1635762	+	1407	916	2428	2540	2125	1383	368167	93356	103.2	103191	603606
EC042_RS08295	NC_017626	1636007	1637152	+	1146	655	1405	1846	1531	784	323222	663253	920842	912784	420104
EC042_RS08300	NC_017626	1637170	1638183	+	1014	405	1261	2017	1332	497	225871	672767	113712	897519	300984
EC042_RS08305	NC_017626	1638184	1639125	+	942	389	976	1815	1050	451	23353	560514	110145	761581	294003
EC042_RS08310	NC_017626	1639115	1639909	+	795	992	1017	1823	1127	805	705649	692056	131086	968578	621805
EC042_RS08315	NC_017626	1639931	1641355	+	1425	1022	1958	3569	1977	1289	405583	743336	143176	947915	555474
EC042_RS08320	NC_017626	1641578	1642387	+	810	989	1825	4690	1061	5655	690487	121889	330998	894969	428719
EC042_RS08325	NC_017626	1642723	1642920	+	198	79	199	296	181	115	225635	54372	854604	624584	356663
EC042_RS08330	NC_017626	1643079	1643252	+	174	64	279	259	239	105	208005	867446	85092	938483	370566
EC042_RS08335	NC_017626	1643338	1643571	+	234	1263	1726	1300	837	2230	305233	399036	317589	244392	585214
EC042_RS08340	NC_017626	1643572	1644021	-	450	327	1058	1288	870	371	410941	127192	163622	132094	506276
EC042_RS08345	NC_017626	1644018	1644536	-	519	1025	2018	1547	1709	1426	111686	210349	170397	224984	168724
EC042_RS08350	NC_017626	1644717	1645754	+	1038	1790	3018	3372	2319	1244	975214	157293	185707	152644	73595
EC042_RS08355	NC_017626	1645952	1646617	+	666	327	1375	1897	1045	1937	277663	111.69	162829	107206	178.6
EC042_RS08360	NC_017626	1646653	1648755	-	2103	1776	5017	5274	4559	2369	477582	129.06	143364	148118	691753
EC042_RS08365	NC_017626	1648997	1650058	+	1062	713	2004	1555	1571	933	379672	102085	837036	101072	539489
EC042_RS08370	NC_017626	1650171	1651670	-	1500	884	3323	3857	3108	1255	333277	119847	146993	141569	513781
EC042_RS08375	NC_017626	1651937	1652554	+	618	201	802	1036	667	439	18393	702059	958318	73742	436216
EC042_RS08380	NC_017626	1653094	1653378	+	285	174	483	971	431	725	345262	916832	194766	103326	156214
EC042_RS08385	NC_017626	1653397	1655802	+	2406	2938.50	8608	17499	7214.50	7575.50	690676	193.55	415773	204875	193349
EC042_RS08390	NC_017626	1655792	1656583	+	792	879	1486	5408	1020	1985	627636	101504	390346	879939	153908
EC042_RS08395	NC_017626	1656607	1657428	+	822	153	558	1248	272	591	10526	36724	867923	226087	441511
EC042_RS08400	NC_017626	1657484	1657936	+	453	292.83	1065.25	2057.83	703.00	1028.17	365562	127216	259687	106031	139377
EC042_RS08405	NC_017626	1658045	1658605	+	561	231	688	1636	467	1474	232859	663458	166709	568763	161347
EC042_RS08410	NC_017626	1658965	1659600	+	636	145	436	817	327	202	12893	370866	73435	351292	195038
EC042_RS08415	NC_017626	1659753	1659926	+	174	44	82	110	96	93	143004	254948	361395	376964	328216
EC042_RS08420	NC_017626	1659993	1660562	-	570	265	1246	1310	1125	436	262915	118258	131382	134851	469718
EC042_RS08425	NC_017626	1660737	1661582	+	846	510	2083	2356	1887	535	340913	133201	159.2	152398	388337
EC042_RS08430	NC_017626	1661666	1662559	-	894	1077	1460	1221	1431	951	681275	883493	780758	109365	653234
narI	NC_017626	1662638	1663318	-	681	466	1508	1581	1359	586	386975	119796	132716	136348	528416
EC042_RS08440	NC_017626	1663315	1664010	-	696	314	1372	1471	1355	669	255132	106643	120821	133017	590259
narH	NC_017626	1664010	1665554	-	1545	641	2473	2712	2564	1224	234625	865931	100346	113388	486495
narZ	NC_017626	1665551	1669291	-	3741	1305	5728	6537	5419	3138	197273	828329	998916	989712	515099
EC042_RS08455	NC_017626	1669386	1670774	-	1389	610	3440	3983	2839	1665	248354	133981	163925	139.65	736101
EC042_RS08460	NC_017626	1671086	1672342	-	1257	435	1951	2758	1130	743	195703	839672	125429	614215	362977
EC042_RS08465	NC_017626	1672404	1673663	-	1260	460	2588	3322	1710	839	206458	111117	150719	927263	40.89
EC042_RS08470	NC_017626	1673833	1674933	-	1101	348	1831	1897	1510	1450	178746	899681	984959	93706	808735
EC042_RS08475	NC_017626	1675192	1676016	-	825	359	1589	1274	1167	530	246085	104198	882782	966484	39.45
EC042_RS08480	NC_017626	1676305	1676892	+	588	2533	2384	1407	1958	2157	243614	219339	136.79	227517	225267
EC042_RS08485	NC_017626	1676941	1679352	+	2412	1930	3209	3286	3316	1327	452506	719747	778804	939323	337846
EC042_RS08490	NC_017626	1679365	1680249	+	885	585	1273	1679	1363	550	373815	778167	108454	105228	381632
EC042_RS08495	NC_017626	1680242	1680895	+	654	431	738	925	943	338	372686	610473	808541	985171	317369
EC042_RS08500	NC_017626	1681123	1681407	-	285	212	555	652	554	225	420664	105.35	130.78	132814	484801
EC042_RS08505	NC_017626	1681407	1681685	-	279	2390	2125	1204	1300	2233	484437	412043	246695	318359	491485
adhP	NC_017626	1681871	1682881	-	1011	452	2042	2139	1712	591	252832	109268	120948	115699	358973
EC042_RS08515	NC_017626	1683015	1684712	-	1698	3851	4685	3561	3365	4010	128257	149266	119887	135402	145021
rpsV	NC_017626	1684869	1685006	-	138	133	350	550	333	450	545025	137207	227836	164.87	200244
EC042_RS08525	NC_017626	1685108	1685323	-	216	261	252	592	314	1403	683331	631153	156677	993238	398868
EC042_RS08530	NC_017626	1685668	1686099	+	432	498	891	1342	990	1711	651913	111579	177585	156577	243216
EC042_RS08535	NC_017626	1686155	1687081	-	927	452	1236	1215	1306	479	275742	721317	749264	962589	317308
EC042_RS08540	NC_017626	1687074	1688060	-	987	371	971	1117	1076	360	212569	532218	646955	744857	223981
EC042_RS08545	NC_017626	1688057	1688953	-	897	538	1302	1958	1276	471	339183	785247	124784	971932	322444
EC042_RS08550	NC_017626	1688950	1689972	-	1023	507	1554	2431	1716	495	28027	821794	135846	114609	297136
EC042_RS08555	NC_017626	1689974	1691524	-	1551	807	2836	3508	2560	910	294243	989195	129296	112773	360292
EC042_RS08560	NC_017626	1691538	1692119	-	582	189	669	525	709	212	183647	621857	515673	83234	223686
EC042_RS08565	NC_017626	1692377	1694800	-	2424	937	4086	5438	3906	3452	21.86	911913	128246	110097	874508
EC042_RS08570	NC_017626	1694801	1696183	-	1383	556	2548	3301	2302	2856	227351	996701	136446	113726	126812
EC042_RS08575	NC_017626	1696559	1697713	-	1155	615	1824	1638	1522	777	301118	854339	810719	900348	413109
EC042_RS08580	NC_017626	1698009	1699544	-	1536	708	2549	24330	2500	44507	260667	897772	905501	111206	1779.36
EC042_RS08585	NC_017626	1699700	1701100	-	1401	603.50	1850	25667.50	1491.50	48821	243603	714367	1047.33	727382	2139.9
EC042_RS08590	NC_017626	1701111	1701209	-	99	42	160	190	174	105	239915	874324	109713	120086	651298
EC042_RS08595	NC_017626	1701462	1704245	-	2784	980	5084	4487	4216	1819	199068	987925	921351	103469	401226
EC042_RS08600	NC_017626	1704302	1706674	-	2373	722	4443	3346	3785	1675	172061	101.29	806058	108.98	433454
EC042_RS08605	NC_017626	1706703	1708397	-	1695	460	3239	2536	2417	780	153473	103378	855299	974282	282586
EC042_RS08610	NC_017626	1708688	1709845	-	1158	647	2326	1857	1914	1094	315966	108665	91673	112.93	580142
EC042_RS08615	NC_017626	1709897	1711579	-	1683	10733	6757	4416	6904	3458	360646	217199	149997	280281	126173
EC042_RS08620	NC_017626	1711982	1712743	-	762	222	1466	1564	1114	1159	164756	104.08	117333	998867	934015
EC042_RS08625	NC_017626	1712818	1713015	-	198	46	199	246	181	126	131382	54372	710245	624584	390779
EC042_RS08630	NC_017626	1713263	1715542	-	2280	789	4834	5038	3780	9973	195698	114699	126317	113275	268607
EC042_RS08635	NC_017626	1715881	1716795	-	915	250	1618	1742	1150	2552	154512	956632	108834	858725	171272
EC042_RS08640	NC_017626	1716855	1717358	-	504	169	1255	1229	630	1090	189627	134.71	139399	854058	132807
EC042_RS08645	NC_017626	1717371	1717901	-	531	248	2139	1903	933	2386	26412	217923	204872	120051	275932
EC042_RS08650	NC_017626	1717915	1720566	-	2652	823	7278	6095	3500	10802	175497	148466	131383	901721	250124
EC042_RS08655	NC_017626	1720608	1721318	-	711	247	2400	1882	979	4463	196459	182612	151317	940786	385463
EC042_RS08660	NC_017626	1721679	1722242	-	564	677	9247	6919	721	32895	678818	886971	701298	873441	3581.59
EC042_RS08665	NC_017626	1722699	1722879	-	181	31	142	135	139	40	968561	424421	426377	524703	135708
EC042_RS08670	NC_017626	1723212	1723772	-	561	315	1317	2159	1012	483	317535	127002	220003	123252	528701
EC042_RS08675	NC_017626	1724480	1725397	-	918	538	1381	1773	1205	806	331424	813839	110409	896854	53916
EC042_RS26985	NC_017626	1726709	1727095	-	387	301	579	735	520	384	439845	809385	108571	918058	609321
EC042_RS26990	NC_017626	1728452	1729417	-	966	863	2215	6239	2217	3028	505217	124046	369212	156807	192488
EC042_RS08685	NC_017626	1729939	1731531	-	1593	1607	3316	3062	2395	1137	570485	112612	109882	102723	438299
EC042_RS08690	NC_017626	1731610	1732563	-	954	6043	6498	3777	3518	2621	358219	368484	226327	251956	168711
EC042_RS08695	NC_017626	1732812	1734347	+	1536	1483	3665	2965	2714	1014	546002	129083	110.35	120725	405389
EC042_RS08700	NC_017626	1734341	1735369	+	1029	1065	2671	2717	1945	762	58.53	140426	150943	129146	454742
EC042_RS08705	NC_017626	1735369	1736361	+	993	1539	2417	2133	1684	938	876463	131679	122795	115.87	580068
EC042_RS08710	NC_017626	1736373	1737395	+	1023	2550	3412	3081	2589	1548	140964	180435	172169	172916	929225
EC042_RS08715	NC_017626	1737422	1738297	+	876	2238	3004	4459	2274	1469	144477	185517	290986	177363	102978
EC042_RS08720	NC_017626	1738321	1738611	+	291	267	560	641	541	202	518874	104108	125922	127023	426269
EC042_RS08725	NC_017626	1738668	1739426	+	759	635	1396	1335	1145	684	473125	995019	100549	103072	553401
EC042_RS08730	NC_017626	1739430	1740344	-	915	288	1264	1707	1279	405	177998	747332	106647	955052	271806
EC042_RS08735	NC_017626	1740294	1740494	+	201	75	204	207	190	68	211013	549062	588725	645855	207749
EC042_RS08740	NC_017626	1740541	1741992	-	1452	992	1829	2162	1835	806	386357	681451	851191	86347	340874
EC042_RS08745	NC_017626	1742219	1743637	-	1419	1213	2133	2786	2102	1540	483418	813198	112237	101211	666444
EC042_RS08750	NC_017626	1743776	1744135	-	360	136	263	330	267	132	213639	395222	524022	506741	225163
EC042_RS08755	NC_017626	1744135	1745061	-	927	636	1330	1743	1149	706	387991	776175	107487	846872	467682
EC042_RS08760	NC_017626	1745125	1746513	-	1389	932	2095	2671	2038	988	379453	815961	109928	100249	436798
EC042_RS08765	NC_017626	1746614	1747489	+	876	373	1987	1633	1869	458	240796	122.71	106566	145775	321061
EC042_RS08770	NC_017626	1747573	1748688	+	1116	291	1829	1801	1577	602	14746	886619	922545	965484	331252
EC042_RS08775	NC_017626	1748838	1750028	+	1191	822	3189	2758	2609	1128	390305	144854	132379	149672	581598
EC042_RS08780	NC_017626	1750053	1750718	-	666	724	1413	1751	1213	933	614764	114777	150297	124441	860266
EC042_RS08785	NC_017626	1750930	1751364	+	435	619	2066	1331	1379	546	804721	256938	174915	216597	770777
EC042_RS08790	NC_017626	1751378	1751767	+	390	170	856	619	569	245	246506	118.74	907328	99684	385769
EC042_RS08795	NC_017626	1751799	1752017	+	219	70	383	297	395	85	180758	946111	775266	123234	238342
EC042_RS08800	NC_017626	1752048	1752947	-	900	1235	2028	2521	1715	943	776012	121903	160128	130196	64342
EC042_RS08805	NC_017626	1753142	1754329	+	1188	647	2392	1938	2098	865	307987	108926	932557	120661	447121
EC042_RS08810	NC_017626	1754456	1754551	+	96	2415	43658	3251	1119	6332	1422.62	24602.6	1935.9	796.41	4050.38
EC042_RS08815	NC_017626	1754769	1755659	-	891	3937	8847	11822	2943	37771	249.88	537163	758493	225678	2603.19
EC042_RS08820	NC_017626	1755914	1756306	-	393	264	803	2080	622	3408	379888	110538	302558	108137	532516
EC042_RS08825	NC_017626	1756505	1756579	-	75	20	76	125	47	53	150804	548201	952768	428168	43395
EC042_RS08830	NC_017626	1756671	1758716	-	2046	3147	5076	5150	4086	2497	869832	134216	143893	136449	749443
EC042_RS08835	NC_017626	1758853	1759599	+	747	3219	3504	2019	2803	2600	243694	253765	154509	256378	213736
EC042_RS08840	NC_017626	1759688	1760374	+	687	1041	2775	1502	1815	798	856916	218521	124983	180508	713299
EC042_RS08845	NC_017626	1760551	1760754	+	204	166	616	392	472	162	460174	163357	109848	158085	487652
EC042_RS08850	NC_017626	1760790	1762250	-	1461	607	1848	2421	1575	1693	234954	684289	94729	73656	711594
EC042_RS08855	NC_017626	1762340	1763623	-	1284	308	1254	1840	1103	744	135653	528348	819202	586932	355823
EC042_RS08860	NC_017626	1764409	1764642	+	234	77	517	848	375	1332	186088	119526	207166	109495	349554
EC042_RS08865	NC_017626	1764960	1765550	+	591	296	1530	1560	1178	1730	283236	140053	150895	136187	179756
EC042_RS08870	NC_017626	1765648	1766223	-	576	342.50	1059	1556.50	910	474.50	336265	994629	154477	107944	50587
EC042_RS08875	NC_017626	1766223	1767614	-	1392	448.50	1277.50	1403	1061.50	552	182208	496489	576178	521025	243515
EC042_RS08885	NC_017626	1767799	1768689	+	891	210	1287	1610	1274	263	133286	781427	103297	976943	181261
EC042_RS08890	NC_017626	1769077	1769250	+	174	40.33	217.33	206.33	264.83	42.67	131076	675706	677878	103991	150591
EC042_RS08895	NC_017626	1769251	1769850	-	600	213.17	574.33	818.83	552.33	239.67	200918	517843	780155	628963	245295
EC042_RS08900	NC_017626	1769920	1773333	-	3414	1547.33	2906.16	4901.91	2590.17	1218.50	256309	460515	820805	518373	219173
EC042_RS08905	NC_017626	1773394	1773966	-	573	380	558	2696.50	723.50	512	375036	526826	269.02	862703	548708
EC042_RS08910	NC_017626	1773963	1774706	-	744	293.50	504.50	1016	458.50	263	22309	366839	780655	42106	217074
EC042_RS08915	NC_017626	1774712	1775410	-	699	209.50	349.83	828.17	335.33	182	169493	270749	677299	327773	159889
EC042_RS08920	NC_017626	1775410	1775739	-	330	146.50	219.50	1025	205	175.50	251054	359839	177561	424441	326579
EC042_RS08925	NC_017626	1775736	1778314	-	2579	1257	1881	5042	2015	1067.50	275631	394571	111761	533828	25418
EC042_RS08930	NC_017626	1778307	1778741	-	435	161	233	698	265	150	209306	289771	917285	416231	211752
EC042_RS08935	NC_017626	1778723	1779145	-	423	163	263	661	275	128	217917	336359	893304	444191	185821
EC042_RS08940	NC_017626	1779161	1779901	-	741	334	496	1080	497	234	254901	362119	833189	458264	19392
EC042_RS08945	NC_017626	1779909	1780304	-	396	157	244	454	259	125	224207	333336	655389	446871	193839
EC042_RS08950	NC_017626	1780301	1780879	-	579	191	378	998	384	198	186552	353184	985349	453138	209997
EC042_RS08955	NC_017626	1780891	1781244	-	354	215	552	1632	529	182	343462	843574	263545	102101	315714
EC042_RS08960	NC_017626	1781256	1781693	-	438	168	343	728	345	154	21691	42365	950157	538174	21591
EC042_RS08965	NC_017626	1781696	1782721	-	1026	384	701	1230	767	301	211655	369622	685324	51077	180154
EC042_RS08970	NC_017626	1782777	1783109	-	333	100	227	475	263	67	169824	368782	815432	539621	123554
EC042_RS08975	NC_017626	1783119	1784438	-	1320	398	715	967	782	275	170511	293035	418785	404772	127934
EC042_RS08980	NC_017626	1784419	1786020	-	1602	568	1666	2589	1392	463	200507	56.26	923863	593683	177478
EC042_RS08985	NC_017626	1786017	1786172	-	156	65	211	290	204	46	235631	731721	106.27	893477	181075
EC042_RS08990	NC_017626	1786220	1788145	-	1926	827	2433	3477	2249	695	242825	683398	103202	797831	221592
EC042_RS08995	NC_017626	1788120	1788665	-	546	345	1148	1541	924	345	357331	113746	161342	115626	388018
EC042_RS09000	NC_017626	1788805	1788906	-	102	35	97	142	109	38	194049	514469	795841	730136	228775
EC042_RS09005	NC_017626	1789054	1789287	+	234	123.50	516.50	392.50	457.50	181	298466	119.41	958875	133584	474994
EC042_RS09010	NC_017626	1789345	1789755	+	411	175	1134	1132	659	435	240791	149265	157.45	109552	64994
EC042_RS09015	NC_017626	1789907	1790080	-	174	50	112	440	70	125	162504	348222	144558	274869	44115
EC042_RS09020	NC_017626	1790252	1790482	-	231	55	168	295	156	251	134646	393446	730043	461413	667248
EC042_RS09025	NC_017626	1790754	1790966	-	213	44	229	476	161	852	11682	581626	127751	516445	245632
EC042_RS09030	NC_017626	1791329	1791742	-	414	181	498	707	504	197	247242	650754	976241	831779	292208
EC042_RS09035	NC_017626	1791700	1792248	-	549	213.83	774.50	683.83	647.17	290.33	220262	763197	712056	805422	324747
EC042_RS09040	NC_017626	1792245	1792556	-	312	123	402	571	416	193	222943	697042	104621	910996	379864
EC042_RS09045	NC_017626	1792561	1792776	-	216	211	619	1000	460	321	552424	155033	264658	145506	912592
EC042_RS09050	NC_017626	1793530	1793745	-	216	157	434	716	324	419	411046	108699	189495	102487	119.12
EC042_RS09055	NC_017626	1794046	1794258	+	213	106	625	405	424	179	28143	158741	108696	136008	516059
EC042_RS09060	NC_017626	1794680	1795432	-	753	1181	2949	4202	2238	1266	88695	211869	319006	203069	103244
EC042_RS09065	NC_017626	1795446	1796495	-	1050	292	1181	1100	1141	341	157267	608483	598882	742462	19943
EC042_RS09070	NC_017626	1796497	1796775	-	279	66	275	246	311	60	133778	533232	504045	761612	13206
EC042_RS09075	NC_017626	1796842	1797093	-	252	195	801	819	642	200	437601	171957	185.79	174065	487366
EC042_RS09080	NC_017626	1797310	1797465	-	156	911.16	1630.58	824.83	553.75	971.67	330304	565464	302258	242531	382.49
EC042_RS09085	NC_017626	1797537	1797824	-	288	365	789	798	503	392	716712	148208	158398	119331	835832
EC042_RS09090	NC_017626	1797824	1798063	-	240	2331	3169	1880	1359	2237	549256	714.33	447801	386888	572375
EC042_RS09095	NC_017626	1798737	1798928	+	192	67	388	361	251	87	197341	109325	107484	893203	278255
EC042_RS09100	NC_017626	1799365	1800678	-	1314	1248	3674	3273	2388	2895	53711	151263	142393	124.17	135294
EC042_RS09105	NC_017626	1800856	1801038	+	183	85	716	463	468	143	262671	211665	144633	174732	479856
EC042_RS09110	NC_017626	1801013	1801192	-	180	1648	1726	3286	846	6651	517.76	518747	1043.6	321126	2269.03
EC042_RS09115	NC_017626	1802345	1802701	-	357	154	589	812	497	360	243948	892554	130025	951187	619241
EC042_RS09120	NC_017626	1802698	1803120	-	423	276	824	894	741	365	368988	105384	120819	119689	529881
EC042_RS09125	NC_017626	1803161	1804126	-	966	767	2215	2810	1902	1044	449016	124046	166.29	134527	663665
EC042_RS09130	NC_017626	1804107	1804628	-	522	213	800	949	758	285	230756	82.91	103928	992148	335274
EC042_RS09135	NC_017626	1804612	1804842	-	231	166	474	484	404	173	406387	111008	119776	119494	459896
EC042_RS09140	NC_017626	1804926	1805333	+	408	918	1557	828	1143	929	127241	206451	116013	191.41	139824
EC042_RS09145	NC_017626	1805500	1805655	+	156	130.67	811.17	566.67	641.00	151.83	473691	281303	207656	280744	597666
EC042_RS09150	NC_017626	1805815	1806033	+	219	85	528	498	433.50	165	219492	130.43	129994	135245	462664
EC042_RS09155	NC_017626	1806037	1806330	-	294	61	334	365.50	300.50	70.50	117335	614592	710687	698353	147254
EC042_RS09160	NC_017626	1806601	1806789	+	189	58.50	262	202.50	161	97	17504	749941	612493	582025	315163
EC042_RS09165	NC_017626	1806786	1806977	+	192	63	437	270	396	77	18556	123131	803898	140.92	246272
EC042_RS09170	NC_017626	1807070	1809541	+	2472	1408.17	9857.67	8830.67	7944.33	2240.83	322144	215731	204213	219577	556655
EC042_RS09175	NC_017626	1809614	1809865	+	252	357	1998	3838	1295	1112	801146	428926	870648	351113	270975
EC042_RS09180	NC_017626	1809900	1811180	+	1281	610	4456	4853	2931	1498	269293	188184	216571	156331	718106
EC042_RS09185	NC_017626	1811368	1812387	-	1020	404	1615	2286	1372	677	223988	856564	128119	919034	407581
EC042_RS09190	NC_017626	1812399	1813613	-	1215	468	1682	1967	1774	644	217828	748923	925478	997597	325488
EC042_RS09195	NC_017626	1813819	1814145	-	327	1004	802	914	643	396	173632	132683	159785	134351	743658
EC042_RS09200	NC_017626	1814280	1814621	+	342	1986	4959	3214	2220	2366	328395	784433	537227	443511	424829
EC042_RS09205	NC_017626	1814656	1815216	+	561	584	1880	1271	1165	1337	58.87	181294	129515	141886	146.35
EC042_RS09210	NC_017626	1815219	1815965	-	747	961	1742	2436	1404	1301	727523	126158	186421	128417	106.95
EC042_RS09215	NC_017626	1816037	1816342	+	306	4968	3593	2716	2535	3698	918.13	635219	507395	566023	742115
EC042_RS09220	NC_017626	1816541	1818967	+	2427	10183	8159	5274	6783	1064	237274	181867	124225	190954	269214
EC042_RS09225	NC_017626	1819055	1821451	+	2397	10943	8161	6403	8257	1430	258174	184189	152705	235.36	366348
EC042_RS09230	NC_017626	1821462	1822079	+	618	1324	1161	1226	1361	299	121156	101632	113407	150469	297104
EC042_RS09235	NC_017626	1822081	1822935	+	855	2996	2120	1738	2008	889	198162	134.14	116204	160463	63.85
EC042_RS09240	NC_017626	1822978	1823592	+	615	636	918	1085	918	478	584825	807523	100854	101987	477286
EC042_RS09245	NC_017626	1823786	1825042	+	1257	617	1704	2424	1761	627	277584	733368	110239	957198	306308
EC042_RS09250	NC_017626	1824995	1825690	-	696	3112	2674	2340	2266	1615	252857	207845	192196	222448	142491
EC042_RS09255	NC_017626	1825815	1827035	-	1221	5725	4401	3335	3360	3168	265157	194995	156142	188019	159329
EC042_RS09260	NC_017626	1827170	1828063	-	894	507	1252	1624	1210	571	320711	757625	103845	924752	392215
EC042_RS09265	NC_017626	1828170	1829423	+	1254	681	2120	2152	2039	567	30711	914589	981031	111096	277659
EC042_RS09270	NC_017626	1829820	1830155	+	336	158	702	801	663	311	265927	113028	136.28	134819	56839
EC042_RS09275	NC_017626	1830248	1830331	+	84	38	408	499	370	91	255828	262766	339594	300954	665254
EC042_RS09280	NC_017626	1830431	1831252	+	822	2302	2428	2285	1973	3546	158372	159795	158.91	163996	264906
EC042_RS09285	NC_017626	1831291	1831620	-	330	188	454	978	496	864	322172	744268	169419	102694	160778
EC042_RS09290	NC_017626	1831607	1831972	-	366	344	810	1835	882	2561	531522	119727	286611	164651	429689
EC042_RS09300	NC_017626	1832987	1833268	-	282	315	626	670	505	274	631692	120092	135.82	122354	59666
EC042_RS09305	NC_017626	1833548	1833982	-	435	287	468	463	357	311	37311	582028	608457	560734	439033
EC042_RS09310	NC_017626	1834144	1834557	-	414	212	378	414	413	322	289587	493946	571661	681596	477618
EC042_RS09315	NC_017626	1834570	1834905	-	336	297	817	961	811	423	499875	131544	163502	164915	773084
EC042_RS09320	NC_017626	1834918	1835973	-	1056	1068	2357	3521	2136	1430	571941	120749	190608	138202	831568
EC042_RS09325	NC_017626	1835973	1836179	-	207	216	463	784	451	358	590103	121004	216513	148862	106203
EC042_RS09330	NC_017626	1836431	1836655	-	225	10294	5646	3256	3837	6404	2587.29	1357.52	827256	1165.16	1747.81
EC042_RS09335	NC_017626	1836782	1837054	-	273	290	935	1602	815	364	60073	185283	335458	203973	818774
EC042_RS09340	NC_017626	1837065	1837475	-	411	468	1125	1321	1055	415	643944	148081	183738	175383	620057
EC042_RS09345	NC_017626	1837472	1837723	-	252	272	780	1013	637	280	610397	167449	229798	172.71	682312
EC042_RS09350	NC_017626	1837924	1839324	-	1401	1080	3982	6365	3571	1551	435943	153763	259716	174152	679828
EC042_RS09355	NC_017626	1839321	1839620	-	300	170	713	968	669	238	320458	128575	184456	152364	487171
EC042_RS09360	NC_017626	1839626	1839859	-	234	90	364	472	351	155	217506	841537	115309	102487	406763
EC042_RS09365	NC_017626	1839852	1840319	-	468	151	631	886	550	220	182463	729409	108225	802961	28867
EC042_RS09370	NC_017626	1840309	1840521	-	213	47	195	160	114	82	124785	495271	429416	365681	236407
EC042_RS09375	NC_017626	1840514	1840711	-	198	105	288	230	177	232	299894	786892	66405	610781	719529
EC042_RS09380	NC_017626	1840737	1841528	-	792	242	834	1140.50	879.50	277	172796	569677	823206	758732	214773
EC042_RS09385	NC_017626	1841586	1841774	-	189	108	339	390	349	165	323151	970343	117962	126166	536102
EC042_RS09390	NC_017626	1842141	1843370	-	1230	1939	3011	2943	2365	1726	891491	132432	136.78	131372	86171
tqsA	NC_017626	1843577	1844452	+	876	612	2642	2935	2332	637	395086	163161	191532	181887	446541
pntB	NC_017626	1844477	1845865	-	1389	3619	4161	3482	2842	2771	147343	162063	143306	139798	122507
pntA	NC_017626	1845876	1847408	-	1533	8237	8961	6408	5635	8040	303858	316229	238956	251148	322062
EC042_RS09410	NC_017626	1847932	1848876	+	945	1149	2271	1891	1888	1723	687594	130009	114393	136505	111964
EC042_RS09415	NC_017626	1849062	1850444	+	1383	725	2372	2651	2287	792	296456	927855	109579	112985	351665
EC042_RS09420	NC_017626	1850481	1851203	+	723	279	961	831	903	346	218228	719073	657054	85335	293875
EC042_RS09425	NC_017626	1851200	1851535	-	336	1238	1598	1477	1221	972	208365	257291	251292	248287	177645
EC042_RS09430	NC_017626	1851664	1852383	+	720	463	3128	1419	1221	1304	363657	235029	112665	115867	111217
EC042_RS09435	NC_017626	1852387	1853688	+	1302	1070	4415	2365	2137	2139	464747	183446	103838	112143	100885
EC042_RS09440	NC_017626	1853764	1854693	+	930	677	1938	2027	1624	867	411671	112735	124597	119311	572482
fumC	NC_017626	1854690	1856093	-	1404	3257	3406	2629	3024	1848	131188	131.24	107044	147161	808277
EC042_RS09450	NC_017626	1856236	1857882	-	1647	21179	13799	6779	12255	7639	727203	453254	235294	508.39	284819
EC042_RS09455	NC_017626	1858081	1859256	+	1176	971	2631	2198	2464	896	466934	121032	106846	143156	467871
EC042_RS09460	NC_017626	1859357	1860865	+	1509	2976	6511	5878	4898	4226	111529	233424	222679	221772	171975
EC042_RS09465	NC_017626	1860910	1862175	-	1266	872	2410	7020	2169	4911	389517	102984	316987	117059	238211
EC042_RS09470	NC_017626	1862214	1863587	-	1374	423	1374	2052	1391	503	17.41	540988	853746	69.17	224805
EC042_RS09475	NC_017626	1863584	1865395	-	1812	826	2022	2461	2157	745	25779	603685	776411	813335	252478
EC042_RS09480	NC_017626	1865786	1866376	-	591	1485	1543	1420	1632	1209	142096	141243	137353	188673	125622
EC042_RS09485	NC_017626	1866597	1867364	-	768	815	1457	1604	1093	1598	600123	102633	119394	972381	127774
EC042_RS09490	NC_017626	1867476	1868504	-	1029	1441	2312	2719	2303	1054	791941	121551	151054	152917	62.9
EC042_RS09495	NC_017626	1868679	1870271	+	1593	997	2300	2037	2176	841	353935	781087	730993	933299	324195
EC042_RS09500	NC_017626	1870281	1871453	+	1173	911	1733	1774	1892	927	439202	79926	864557	110205	485297
EC042_RS09505	NC_017626	1871557	1872558	+	1002	4213	3094	3141	3049	4148	237776	167048	179.2	207906	254212
EC042_RS09510	NC_017626	1872594	1873634	-	1041	2663	3974	4670	2480	6320	144665	206521	256451	162772	372814
EC042_RS09515	NC_017626	1873847	1874002	+	156	134	320	603	149	1212	485763	110972	220969	652588	477094
EC042_RS09520	NC_017626	1874275	1874490	+	216	71	256	496	229	716	185887	641171	131.27	724368	203556
EC042_RS09525	NC_017626	1874576	1875016	+	441	572	1372	1321	587	1894	733502	168307	171239	909446	263735
EC042_RS09530	NC_017626	1875093	1875674	+	582	345	1074	1788	1018	786	335228	998318	175624	119509	829326
EC042_RS09535	NC_017626	1875674	1876252	+	579	597	1343	1836	1028	1262	583096	125483	181273	121309	133846
EC042_RS09540	NC_017626	1876245	1878470	+	2226	1628	4024	4849.50	3375.50	3468	413593	977958	124.54	103607	956708
rnfD	NC_017626	1878471	1879529	+	1059	1132	1965	2035	1535	2449	604498	100382	109852	990353	142.01
EC042_RS09550	NC_017626	1879533	1880153	+	621	405	1164	1276	1012	1186	368814	101403	117462	111344	117279
EC042_RS09555	NC_017626	1880157	1880852	+	696	726	1584	1895	1228	1540	589891	123121	155646	120.55	135874
EC042_RS09560	NC_017626	1880852	1881487	+	636	334	795	892	766	452	296984	676235	801763	822904	436422
EC042_RS09565	NC_017626	1881615	1881815	+	201	45	207	230	250	56	126608	557137	654139	849809	171087
tppB	NC_017626	1882098	1883600	+	1503	3390	3778	2770	3552	2309	127551	135985	105356	161.47	943388
EC042_RS09575	NC_017626	1883706	1884311	+	606	6359	4996	3481	2932	5214	593417	446003	328375	330574	528353
EC042_RS09580	NC_017626	1884355	1885215	-	861	874	1627	1672	1550	1250.50	574053	102229	111012	123	891879
EC042_RS09585	NC_017626	1885277	1886551	-	1275	2442	3204	3151	2788	3255	108313	135947	141279	149403	156771
EC042_RS09590	NC_017626	1886680	1887336	-	657	1484	1629	1856	1711	1381	127736	134135	161492	177935	129078
EC042_RS09595	NC_017626	1887395	1887724	-	330	244	534	417	490	190	418138	875417	722371	101452	353562
anmK	NC_017626	1887822	1888931	-	1110	4859	4699	2400	2774	2427	247553	229018	123602	170.75	134268
EC042_RS09605	NC_017626	1889205	1889672	+	468	14225	15117	4497	3828	14314	1718.9	1747.46	549307	558861	1878.2
EC042_RS09610	NC_017626	1889718	1890152	-	435	4630	1904	1707	2003	3279	601916	236791	224327	314608	462.89
EC042_RS09615	NC_017626	1890353	1890589	+	237	163	465	551	396	286	388941	106143	132905	114163	741043
EC042_RS09620	NC_017626	1890592	1891449	+	858	404	989	1033	970	398	26628	623586	688258	772435	284853
EC042_RS09625	NC_017626	1891449	1893461	+	2013	893	2421	2791	2490	825	250872	650637	79.26	845149	251672
EC042_RS09630	NC_017626	1893462	1893983	-	522	938	882	956	888	561	101619	914083	104695	116.23	65996
EC042_RS09635	NC_017626	1894064	1894960	-	897	3097	2178	1860	1960	1532	195251	131357	118538	149294	104.88
EC042_RS09640	NC_017626	1895009	1895248	-	240	1677	1223	686	936	711	395154	275678	163.4	266466	181921
EC042_RS09645	NC_017626	1895351	1895950	+	600	298	801	801	825	325	280872	722219	763167	939464	332627
EC042_RS09650	NC_017626	1895987	1897084	+	1098	721	1542	1951	1473	804	371344	759748	101576	916596	449655
EC042_RS09655	NC_017626	1897165	1897572	+	408	1096	1227	1368	1037	835	151913	162694	191674	173659	125676
EC042_RS09660	NC_017626	1897675	1898322	+	648	718	1154	1025	1002	1008	626604	963426	904247	105.65	955237
EC042_RS09665	NC_017626	1898415	1903031	+	4617	5825	8153	9739	8114	4778	713477	955312	120585	120075	635495
EC042_RS09670	NC_017626	1903082	1903429	-	348	1929	1481	1214	989	2006	313471	230231	199424	194176	353979
EC042_RS09675	NC_017626	1903764	1904591	+	828	1170	2435	2974	2023	1054	799097	159095	205328	166933	781692
EC042_RS09680	NC_017626	1904719	1905300	+	582	12687	6743	3863	5476	7865	1232.76	626784	379437	642862	829853
EC042_RS09685	NC_017626	1905445	1906614	-	1170	522	1564	2536	1559	540	252307	723167	123909	910412	283422
EC042_RS09690	NC_017626	1906780	1906869	-	90	286	347	476	235	146	179708	208581	302345	178403	996176
EC042_RS09695	NC_017626	1907168	1908193	+	1026	747	2448	1955	2069	799	411735	129078	108928	137781	478217
EC042_RS09700	NC_017626	1908190	1909122	-	933	1093	2490	2217	1834	1496	662495	144379	135838	134306	984636
EC042_RS09705	NC_017626	1909235	1910446	+	1212	4095	3653	2869	3361	1749	191071	163055	135321	189471	886161
EC042_RS09710	NC_017626	1910737	1911885	+	1149	2660	2820	3948	2602	4649	130.92	132775	196424	154727	248465
EC042_RS09715	NC_017626	1911925	1912566	-	642	2883	2788	2291	1777	3933	253953	234934	203999	189117	376196
EC042_RS09720	NC_017626	1912781	1914154	+	1374	1525	3213	2950	2549	2096	627664	126506	122736	126754	936764
EC042_RS09725	NC_017626	1914195	1915451	-	1257	5310	5532	6478	4067	5555	238893	238086	294608	221063	271378
EC042_RS09730	NC_017626	1915759	1915835	+	77	76	482	262	225	78	558171	338644	194513	199.65	622056
EC042_RS09735	NC_017626	1915840	1915916	+	77	43	240	248	184	64	315807	168.62	184119	163269	510405
EC042_RS09740	NC_017626	1916025	1916330	+	306	5483	2796	2808	2280	3817	1013.31	494314	524583	509086	765996
EC042_RS09745	NC_017626	1916456	1918060	+	1605	820	3669	2737	3051	1272	288924	123669	97485	129881	486673
EC042_RS09750	NC_017626	1918072	1918884	-	813	1729	1300	2378	1565	687	120268	865048	167209	131523	51891
EC042_RS09755	NC_017626	1918888	1919673	-	786	4734.50	1943	5234	2737	2659	340.64	133733	380671	237919	207741
EC042_RS09760	NC_017626	1919670	1920338	-	669	1394	803	1966	1407	829	117837	649347	167995	143696	760946
EC042_RS09765	NC_017626	1920402	1921040	-	639	1419	1228	1986	1645	871	125581	103965	177671	175891	837034
EC042_RS09770	NC_017626	1921053	1923155	-	2103	11272	3662	10670	6671	5152	303114	942034	290044	216735	150.44
EC042_RS09775	NC_017626	1923176	1923802	-	627	2722	971	3338	1535	1578	245507	837798	304339	167.27	154549
EC042_RS09780	NC_017626	1924259	1924468	-	210	771	370	729	246	536	207625	953169	198448	800375	156737
EC042_RS09785	NC_017626	1925026	1926438	+	1413	2083	4133	3403	3632	2142	833664	158238	137676	175623	93.09
EC042_RS09790	NC_017626	1926749	1926985	+	237	413497	296568	197162	294448	477103	98666.1	67696.1	47556.8	84886.4	123620
EC042_RS09795	NC_017626	1927049	1928053	-	1005	1370	1734	1966	1355	1114	770901	933406	111829	921193	680683
EC042_RS09800	NC_017626	1928202	1928618	-	417	148	433	504	400	251	20071	561745	690928	655393	369627
EC042_RS09805	NC_017626	1928631	1929851	-	1221	654	1597	1868	1460	694	302905	707582	87458	816986	349035
EC042_RS09810	NC_017626	1929848	1931119	-	1272	702	1511	1564	1449	679	31.21	642636	702891	778321	327799
sufC	NC_017626	1931097	1931840	-	744	400	973	1410	960	595	30404	707502	108339	881609	49.11
EC042_RS09820	NC_017626	1931850	1933337	-	1488	880	1978	3118	1975	1171	334444	719136	119787	906863	483259
sufA	NC_017626	1933346	1933714	-	369	308	606	727	526	457	472029	888452	112628	973951	760528
EC042_RS09830	NC_017626	1934263	1934451	-	189	250	325	420	382	127	748036	93027	127036	138095	412636
EC042_RS09835	NC_017626	1934551	1934961	-	411	4572	2421	1978	1586	1856	629084	318.67	275.12	263657	277308
EC042_RS09840	NC_017626	1934958	1938014	-	3057	12072	11227	10087	9225	8684	223.32	198681	188627	206181	174442
EC042_RS09845	NC_017626	1938403	1939515	+	1113	1420	2403	2281	1837	1832	721501	116801	117157	112769	101078
EC042_RS09850	NC_017626	1939945	1940301	+	357	121	535	682	526	203	191673	810724	109208	100669	349183
EC042_RS09855	NC_017626	1940400	1941614	+	1215	252	1229	1470	1136	592	117292	547222	691639	638822	299206
EC042_RS09860	NC_017626	1941841	1943106	+	1266	363	1754	2989	1566	2690	16215	74952	134968	845154	130.48
EC042_RS09865	NC_017626	1943118	1943984	+	867	613	1444	2723	1309	2195	399839	901023	179542	103157	155468
EC042_RS09870	NC_017626	1944015	1944773	+	759	250	981	1244	879	893	18627	699222	936951	79127	722496
EC042_RS09875	NC_017626	1944919	1946514	+	1596	581	3023	4330	2497	3014	205867	102469	155093	106896	115967
EC042_RS09880	NC_017626	1946528	1947679	+	1152	272	1362	1694	1311	1314	133524	639606	840619	777549	700436
EC042_RS09885	NC_017626	1947722	1948633	-	912	459	1567	1642	1302	1299	284618	929526	102924	975425	874661
EC042_RS09890	NC_017626	1948736	1948912	-	177	71	279	349	273	224	226845	852744	112717	105382	777142
EC042_RS09895	NC_017626	1948949	1949713	+	765	295	1261	1384	1238	354	218074	891746	103422	110.57	284163
fixB	NC_017626	1949733	1950671	+	939	285	1102	1363	1229	370	171642	634897	82979	89426	24197
EC042_RS09905	NC_017626	1950727	1952016	+	1290	372	1457	1789	1594	472	163079	611023	792791	84426	224687
EC042_RS09910	NC_017626	1952013	1952306	+	294	82	203	224	322	97	157729	373539	435551	748318	202605
EC042_RS09915	NC_017626	1952363	1954009	+	1647	511	2253	3270	2456	621	175457	74004	113499	101885	231539
EC042_RS09920	NC_017626	1954066	1956444	-	2379	40002	18913	28660	26725	48577	950892	430084	688684	767.54	1253.9
EC042_RS09925	NC_017626	1956498	1956665	-	168	72	191	337	191	109	242364	615052	114672	776787	398422
EC042_RS09930	NC_017626	1956777	1957610	+	834	4379	3224	4241	3272	5100	296929	209.13	290697	268056	375517
EC042_RS09935	NC_017626	1957767	1958813	+	1047	854	2009	2249	1971	1518	46127	103806	122795	128623	890329
EC042_RS09940	NC_017626	1958945	1959136	+	192	42	220	162	272	53	123706	619882	482339	967933	169512
EC042_RS09945	NC_017626	1959140	1960576	-	1437	2171	1767	2106	2130	2181	854372	665223	837799	101275	932018
EC042_RS09950	NC_017626	1960639	1961352	-	714	627	543	921	617	1232	496608	411424	737394	590425	105959
EC042_RS09955	NC_017626	1961599	1962063	-	465	862	1148	1263	810	2013	104833	133.56	155.27	119017	265838
EC042_RS09960	NC_017626	1962141	1962890	-	750	785	1196	1447	1049	796	591906	862695	110292	955635	651745
btuE	NC_017626	1962890	1963441	-	552	2242	1969	2522	1923	1928	229689	192972	261183	238022	214483
EC042_RS09970	NC_017626	1963504	1964484	-	981	2111	2104	3060	1900	1574	121692	116028	178316	132331	985284
ihfA	NC_017626	1964585	1964884	-	300	1033	776	821	638	1225	194726	139936	156444	145304	250.75
pheT	NC_017626	1964889	1967276	-	2388	10241	21857	8443	7421	10737	242523	495158	202116	212327	276105
EC042_RS09985	NC_017626	1967291	1968274	-	984	2535	6965	3176	2987	2617	145689	382925	184512	207404	163318
rplT	NC_017626	1968580	1968936	-	357	532	698	271	495	369	842728	105773	43395	947359	634722
EC042_RS09995	NC_017626	1968990	1969187	-	198	1249	1655	470	788	994	356731	452189	135697	271918	308281
EC042_RS10000	NC_017626	1969284	1969826	-	543	49592	66647	14649	19901	40326	5164.83	6640	1542.22	2504.11	4560.48
thrS	NC_017626	1969830	1971758	-	1929	43268	35404	16511	20041	28059	1268.47	992905	489305	709847	893235
EC042_RS10010	NC_017626	1972281	1974179	+	1899	647	4545	5061	3037	2619	192674	129478	152352	109269	846908
EC042_RS10015	NC_017626	1974346	1974453	+	108	161	395	333	325	170	843036	197861	176262	205607	966609
EC042_RS10020	NC_017626	1974506	1975264	-	759	254	985	1025	816	296	18925	702073	772005	734558	239483
EC042_RS10025	NC_017626	1975551	1976480	+	930	3525	4491	3067	3483	2737	214348	261245	188525	255887	180725
EC042_RS10030	NC_017626	1976581	1976871	+	291	978	1879	2034	1431	930	190.06	349318	399573	335988	196253
EC042_RS10035	NC_017626	1976977	1977837	+	861	7057	4393	2194	4410	1304	463512	276023	145671	349956	930037
EC042_RS10040	NC_017626	1977878	1978414	-	537	2084	2468	2129	1928	2560	219466	248633	226642	245307	292746
EC042_RS10045	NC_017626	1978561	1979229	+	669	716	1668	1403	1472	1311	605245	134883	119886	150335	120338
[truncated: 3,356 more rows]

## Sheet: expression_chromosome_rev.xls
Sample						Strain-1_S1_R1_001_trimmed	Strain-2_S2_R1_001_trimmed	Strain-3_S3_R1_001_trimmed	Strain-4_S4_R1_001_trimmed	Strain-5_S5_R1_001_trimmed	Strain-1_S1_R1_001_trimmed(wt)	Strain-2_S2_R1_001_trimmed(hhahha2)	Strain-3_S3_R1_001_trimmed(hns)	Strain-4_S4_R1_001_trimmed(hns2)	Strain-5_S5_R1_001_trimmed(hnshns2)
Mapped Reads											243000000000	836000000000	852000000000	848000000000	258000000000
Geneid	Chr	Start	End	Strand	Length	Reads	Reads	Reads	Reads	Reads	RPKM	RPKM	RPKM	RPKM	RPKM
thrL	NC_017626	190	255	+	66	47	246	252	134	83	293413	446079	448384	239404	488299
thrA	NC_017626	336	2798	+	2463	1496	7554	6600	6466	3082	250.26	367056	314683	309558	485.87
EC042_RS00015	NC_017626	2800	3732	+	933	385	1757	1569	1744	352	170022	225377	197486	220412	146492
EC042_RS00020	NC_017626	3733	5019	+	1287	336	1845	1722	1994	286	107569	171569	157126	182691	862858
EC042_RS00025	NC_017626	5087	5236	+	150	58	289	324	403	56	159317	230583	253657	316799	144.96
EC042_RS00030	NC_017626	5233	5529	+	297	122	504	540	492	139	169.25	203093	213516	195335	181723
EC042_RS00035	NC_017626	5687	6289	-	603	76.95	298.66	324.18	338.84	60.23	525795	592762	631339	662594	387835
EC042_RS00040	NC_017626	6514	6687	-	174	14.67	56.50	42.66	52.16	15.67	347381	388615	287916	353475	349681
EC042_RS00045	NC_017626	6792	6980	-	189	31.00	98.83	118.83	92.99	32.83	67581	625817	738343	580156	674467
EC042_RS00050	NC_017626	7118	7894	-	777	440	1225	1217	1328	388	233322	188684	183935	201534	193893
EC042_RS00055	NC_017626	7964	9394	-	1431	936	4294	5107	3825	933	269501	359123	419102	315183	253159
EC042_RS00060	NC_017626	9673	10626	+	954	601	1751	2070	1958	578	259568	219664	254.81	242011	235251
mogA	NC_017626	10741	11328	+	588	246	555	515	798	178	172378	112963	102855	160028	117542
EC042_RS00070	NC_017626	11363	11929	-	567	329	1385	1321	1279	291	239077	292339	273598	265985	199279
EC042_RS00075	NC_017626	12078	12791	-	714	248	969	1006	1192	254	143113	162422	165.46	196856	138.13
EC042_RS00080	NC_017626	12817	13221	-	405	264	779	734	676	278	268.58	230199	212831	196817	266527
dnaK	NC_017626	13600	15516	+	1917	801	2493	2250	2868	736	172161	155.64	137833	176412	149076
EC042_RS00090	NC_017626	15605	16735	+	1131	538	2358	1823	2261	582	195995	249518	189286	235726	199808
EC042_RS00095	NC_017626	16839	16991	-	153	46	94	51	86	53	123877	735287	391447	662792	134504
nhaA	NC_017626	17577	18743	+	1167	938	3449	2501	3419	872	331174	353706	251673	345461	290133
nhaR	NC_017626	18809	19708	+	900	300	2221	1575	2225	411	137342	295343	205.51	291513	177317
EC042_RS00110	NC_017626	19746	20171	-	426	164	687	965	471	289	158.62	193004	266018	130371	263415
EC042_RS00115	NC_017626	20565	20942	-	378	51.13	321.33	186.24	218.20	46.65	557325	101737	578596	680665	479194
EC042_RS00120	NC_017626	20987	21262	-	276	40.89	108.12	91.64	132.46	30.48	610426	468832	389915	565908	428803
EC042_RS00125	NC_017626	21439	23889	-	2451	986	3500	4886	2962	1984	165752	170901	234101	142499	314304
EC042_RS00130	NC_017626	23902	24465	-	564	268	920	1598	765	617	195786	195222	332.73	159938	424774
EC042_RS00140	NC_017626	24634	25167	-	534	167	367	898	364	229	128855	822517	197483	803768	166512
EC042_RS00145	NC_017626	25469	26890	-	1422	371	827	2594	535	479	107498	696027	214222	443634	130794
rpsT	NC_017626	27360	27623	-	264	292	349	313	299	181	455726	158213	139.23	133548	266211
EC042_RS00155	NC_017626	27726	27944	+	219	104	756	458	742	119	195665	413141	245593	399512	210987
EC042_RS00160	NC_017626	27952	28893	+	942	538	2302	1590	2122	608	235319	292466	198217	265622	250614
ileS	NC_017626	28936	31752	+	2817	1001	4955	3548	5136	926	146.41	210512	147908	214985	127637
lspA	NC_017626	31752	32246	+	495	201	649	439	742	166	167308	156913	104149	176754	130213
EC042_RS00175	NC_017626	32334	32783	+	450	304	1013	851	1149	240	278347	269412	222081	301077	207086
ispH	NC_017626	32785	33735	+	951	484	1869	1829	2237	374	209696	235206	225854	277368	152701
EC042_RS00185	NC_017626	33801	34715	+	915	680	2089	1801	2375	468	306205	273236	231146	306064	198599
EC042_RS00190	NC_017626	34882	35703	+	822	375	1214	1252	1481	309	187968	176753	178865	212448	145962
EC042_RS00195	NC_017626	35748	35912	-	165	30	53	122	87	28	749139	384426	86.83	621735	65891
EC042_RS00200	NC_017626	35946	36041	-	96	92	142	487	138	127	394858	177026	595733	169503	513.67
EC042_RS00205	NC_017626	36159	37307	+	1149	808	2278	2772	2791	676	289745	237276	283313	286424	228443
carB	NC_017626	37325	40546	+	3222	1325	4371	5469	5411	1122	169.44	162359	199332	198026	135213
EC042_RS00215	NC_017626	40594	40773	-	180	441	496	1698	385	692	1009.46	329784	1107.79	252208	1492.74
EC042_RS00220	NC_017626	40808	41203	+	396	159	366	478	489	127	165435	110613	141751	145608	124526
EC042_RS00225	NC_017626	41322	41912	-	591	186	601	872	811	111	129673	121705	173.27	161809	729268
EC042_RS00230	NC_017626	41918	42703	-	786	191	710	987	942	204	100123	108108	147465	141318	100777
caiC	NC_017626	42812	44365	-	1554	633	1915	2241	2361	503	167833	147482	169.35	179149	125681
EC042_RS00240	NC_017626	44439	45656	-	1218	456	1635	1887	1910	412	154256	160654	181936	184908	131341
EC042_RS00245	NC_017626	45785	46927	-	1143	310	1059	1282	1323	268	111748	110884	131715	136485	910417
EC042_RS00250	NC_017626	46958	48472	-	1515	741	2155	3487	2457	702	201526	170237	270292	191233	179919
EC042_RS00255	NC_017626	48945	49715	+	771	276	948	1094	1191	270	147496	147155	166631	182149	135976
EC042_RS00260	NC_017626	49730	50671	+	942	295	1255	1335	1500	267	129032	159446	166427	187763	110056
EC042_RS00265	NC_017626	50722	52008	+	1287	349	1863	1854	2078	344	111.73	173243	169171	190387	103784
EC042_RS00270	NC_017626	52005	52292	+	288	83	469	520	512	88	118744	194895	212034	209627	118643
EC042_RS00275	NC_017626	52351	53682	+	1332	826	4759	4899	4718	925	255506	427594	431914	417661	269643
EC042_RS00280	NC_017626	53793	54323	+	531	187	1021	987	1047	191	145102	230118	218281	232.5	139666
EC042_RS00285	NC_017626	54316	56178	+	1863	947	5792	6624	5555	932	209441	372.08	417543	351594	194247
folA	NC_017626	56370	56849	+	480	527	1305	1037	1130	399	452.37	325379	253706	277592	322763
EC042_RS00295	NC_017626	56935	57168	+	234	27	99	41	97	26	475415	506337	20576	488794	431429
EC042_RS00300	NC_017626	57171	57485	+	315	171	506	466	680	171	223671	192247	173728	254547	210784
apaH	NC_017626	57482	58330	-	849	327	961	1460	1018	231	158696	135468	201948	141387	105647
apaG	NC_017626	58337	58714	-	378	122	194	243	315	85	132982	614229	754933	982628	87313
ksgA	NC_017626	58717	59538	-	822	398	721	981	912	289	199497	104974	140149	130826	136514
pdxA	NC_017626	59535	60524	-	990	511	1249	1693	1426	324	212672	150.99	200824	169846	127075
EC042_RS00325	NC_017626	60524	61810	-	1287	481	1238	1444	1468	414	153.99	115123	131.76	134499	124903
EC042_RS00330	NC_017626	61863	64217	-	2355	1397	2615	2875	3124	1083	244416	132893	143364	156419	178562
djlA	NC_017626	64472	65287	+	816	423	1338	1281	1470	407	213587	196239	184354	212421	193667
EC042_RS00340	NC_017626	65582	66328	+	747	179	657	574	734	235	987319	105.26	902371	115863	122152
EC042_RS00345	NC_017626	66737	67396	-	660	212	576	596	623	283	132348	104448	106046	111305	166492
EC042_RS00350	NC_017626	67408	70314	-	2907	1029	2664	3207	3220	818	145846	109675	129553	130611	109.26
EC042_RS00355	NC_017626	70478	72829	-	2352	1161	2682	3662	3097	858	203385	136471	182842	155265	141645
araD	NC_017626	72904	73599	-	696	308	705	1145	907	240	182333	121227	193192	153663	133892
EC042_RS00365	NC_017626	73768	75270	-	1503	804	1599	2708	2071	557	220405	127324	211584	162477	143896
EC042_RS00370	NC_017626	75281	76981	-	1701	706	1719	2921	2036	515	171011	120946	201661	141138	117559
EC042_RS00375	NC_017626	77320	78198	+	879	324	1033	1358	1276	262	151873	140647	181428	171172	115735
EC042_RS00380	NC_017626	78284	79048	+	765	507	1951	4181	2189	460	273068	305222	641819	337407	233479
thiQ	NC_017626	79135	79833	-	699	266	579	953	760	171	156794	991338	160107	128206	949885
thiP	NC_017626	79817	81427	-	1611	689	2122	3378	2260	528	176217	157641	246.24	165418	127.26
tbpA	NC_017626	81403	82386	-	984	364	1249	2201	1435	347	152416	151.91	262675	171.96	136926
EC042_RS00400	NC_017626	82845	83327	+	483	197	692	1082	649	348	168052	171466	263072	158441	279759
EC042_RS00405	NC_017626	83556	85214	-	1659	760	2125	2691	2469	713	188752	153297	190485	175487	166876
EC042_RS00410	NC_017626	85303	85434	+	132	89	193	130	253	60	277806	174986	115655	226004	176494
leuD	NC_017626	85542	86147	-	606	164	531	746	679	125	111505	104868	144564	132.12	80092
EC042_RS00420	NC_017626	86158	87558	-	1401	394	1263	1730	1601	295	115873	107891	145011	134748	81759
EC042_RS00425	NC_017626	87561	88652	-	1092	343	1070	1099	1176	237	129418	117269	118187	126986	842709
EC042_RS00430	NC_017626	88652	90223	-	1572	565	1620	2122	1922	421	148088	123334	158521	144169	103988
EC042_RS00435	NC_017626	90316	90402	-	87	14	32	49	35	12	663031	440201	66141	474372	535567
leuO	NC_017626	91060	92004	+	945	398	1569	1247	1775	625	173531	198706	154963	221481	256803
EC042_RS00445	NC_017626	92322	94046	+	1725	657	3560	2768	3745	712	156928	246991	188439	255996	160267
ilvH	NC_017626	94049	94540	+	492	248	1222	938	1279	191	207688	297253	223888	306532	150737
EC042_RS00455	NC_017626	94552	94638	+	87	25	121	97	157	40	118398	166451	130932	212.79	178522
EC042_RS00460	NC_017626	94720	95724	+	1005	614	2191	1684	2287	478	251725	260914	196775	268331	184677
EC042_RS00465	NC_017626	96326	96784	+	459	182	994	971	982	228	163374	259176	248428	252272	192874
EC042_RS00470	NC_017626	96786	97727	+	942	436	1879	1603	2134	573	190704	238724	199837	267125	236187
EC042_RS00475	NC_017626	97724	98089	+	366	190	432	381	582	118	213893	141261	122247	187505	125185
EC042_RS00480	NC_017626	98105	99871	+	1767	763	2868	2526	3364	727	177915	194251	167877	224486	159753
murE	NC_017626	99858	101345	+	1488	606	2379	2268	2794	542	167801	191343	178992	221408	141432
murF	NC_017626	101342	102700	+	1359	825	2918	2439	3226	743	250126	256972	210759	279908	212286
mraY	NC_017626	102694	103776	+	1083	1263	2974	2390	3241	837	480507	328649	259157	352875	300088
murD	NC_017626	103779	105095	+	1317	413	2291	1797	2667	386	129208	208.19	160235	238785	113803
EC042_RS00505	NC_017626	105095	106339	+	1245	939	4126	3474	3947	1144	310757	396625	327683	373825	356787
murG	NC_017626	106336	107403	+	1068	470	2579.50	1872	2585	446	181322	289058	205839	285404	162149
EC042_RS00515	NC_017626	107457	108932	+	1476	1499	3571	2716	3803	1485	418447	289.55	216091	303816	390654
ddl	NC_017626	108925	109845	+	921	691	2689	1977	2800	557	309132	349423	252081	358483	234827
EC042_RS00525	NC_017626	109847	110677	+	831	323	1587	927	1782	300	160.15	228558	131	252858	140176
ftsA	NC_017626	110674	111936	+	1263	359	1768	1098	2056	308	117116	167533	102092	191951	94689
EC042_RS00535	NC_017626	111997	113148	+	1152	408	2243	1833	2503	432	145926	233022	186855	256.2	145607
lpxC	NC_017626	113249	114166	+	918	281	974	649	1227	288	126121	126.98	830225	157606	121815
EC042_RS00545	NC_017626	114397	114909	+	513	1027	1594	1429	1676	561	824856	371.87	327121	385236	424617
secA	NC_017626	114971	117676	+	2706	974	3342	3215	4031	1070	148305	147808	139523	175653	153535
EC042_RS00555	NC_017626	117736	118134	+	399	157	643	903	889	165	162126	192867	265772	262724	160569
EC042_RS00560	NC_017626	118222	118419	-	198	88	251	299	265	70	183123	151715	177337	157816	137273
EC042_RS00565	NC_017626	118429	119172	-	744	416	1080	1426	1246	348	230.38	173729	225082	197477	181618
coaE	NC_017626	119172	119792	-	621	263	729	741	875	217	174497	140493	140127	166145	135681
EC042_RS00575	NC_017626	120017	121060	+	1044	677	2085	2127	2277	617	267186	239015	239255	257177	229476
EC042_RS00580	NC_017626	121095	122297	-	1203	384	1352	1367	1504	315	131.52	134503	133443	147419	101671
EC042_RS00585	NC_017626	122287	123672	-	1386	475	1258	1340	1439	421	141207	108627	113536	122424	117943
EC042_RS00590	NC_017626	123682	124122	-	441	258	634	755	725	246	241049	172056	201049	193852	216595
EC042_RS00595	NC_017626	124144	124368	+	225	86	340	423	412	83	157486	180849	220776	215916	143234
EC042_RS00600	NC_017626	124325	125218	-	894	415	833	1061	1051	405	191265	111514	139371	138623	175901
EC042_RS00605	NC_017626	125306	125857	+	552	383	976	956	1041	310	285881	211607	203382	222373	218059
EC042_RS00610	NC_017626	125854	126708	+	855	607	1769	1886	1994	445	292515	247618	259042	274998	202.09
EC042_RS00615	NC_017626	126751	128121	-	1371	670	1713	2021	1895	497	201355	149534	173.11	162983	140757
pdhR	NC_017626	128665	129429	+	765	277	759	821	975	255	149191	118741	126.03	150284	129429
aceE	NC_017626	129590	132253	+	2664	1961	3800	3560	4169	1188	303297	170714	156931	184.53	173155
aceF	NC_017626	132268	134160	+	1893	700	2534.50	2592	2772.50	580.50	152.36	160237	160797	172.7	119.07
EC042_RS00635	NC_017626	134368	135792	+	1425	579	2101	2112	2276	524	167413	176454	174.05	188334	142.78
EC042_RS00640	NC_017626	135863	137716	-	1854	1408	2180	3498	2470	883	312909	140724	221566	157093	184928
EC042_RS00645	NC_017626	138071	140668	+	2598	1748	4630	4103	5124	1438	277222	213286	185463	232563	214917
EC042_RS00650	NC_017626	140865	141227	+	363	175	909	846	843	154	198635	299694	273689	273836	164727
EC042_RS00655	NC_017626	141265	142059	-	795	320	616	828	730	305	165847	927329	122309	108274	148965
EC042_RS00660	NC_017626	142075	142941	-	867	340	644	879	815	264	161579	88897	119059	110843	118232
EC042_RS00665	NC_017626	143047	143394	-	348	183	427	559	467	203	216669	146848	188637	158237	226.5
EC042_RS00670	NC_017626	143560	145110	+	1551	698	2705	2586	2847	578	185425	208726	195799	216444	144.7
EC042_RS00675	NC_017626	145157	147547	-	2391	794	2467	3627	2873	688	136825	123484	178.14	141686	111728
EC042_RS00680	NC_017626	147753	148289	+	537	237	1009	842	1019	261	181844	224873	184133	223754	188.72
EC042_RS00685	NC_017626	148330	148992	-	663	1116	1114	1086	943	829	693546	201091	192358	167714	485504
EC042_RS00690	NC_017626	149101	150027	+	927	342	2496	2415	2305	422	152.01	322244	305937	293198	176.76
EC042_RS00695	NC_017626	150024	150794	+	771	463	2842	2526	2520	495	247429	441154	384745	385404	249289
EC042_RS00700	NC_017626	150899	151339	+	441	150	1034	875	898	184	140145	280609	233004	240109	162006
EC042_RS00705	NC_017626	151403	152632	+	1230	767	3400	2694	3270	776	256.93	330822	257209	313482	244968
EC042_RS00710	NC_017626	152636	153016	-	381	158	583	622	559	183	170867	183132	191716	173004	186.5
EC042_RS00715	NC_017626	153290	154234	+	945	357.50	2175.50	1814	2218	362.50	155872	275516	225424	276758	148946
EC042_RS00720	NC_017626	154303	154518	+	216	81.50	622.50	666.50	620	94	155464	344.91	362.36	338461	168976
panC	NC_017626	154600	155451	-	852	285	1206	1071	1038	249	137826	169406	147.62	143657	113478
panB	NC_017626	155463	156257	-	795	236	857	790	917	213	122312	129013	116695	136011	104031
EC042_RS00735	NC_017626	156371	157672	-	1302	373	1711	2564	1433	1109.50	118038	157275	231.26	129779	330878
EC042_RS00740	NC_017626	157673	158272	-	600	198	756	893	654	1243	135969	150796	174781	128528	804.4
EC042_RS00745	NC_017626	158286	158846	-	561	155	796	937	696	247	113.84	169813	196142	146291	170957
EC042_RS00750	NC_017626	158865	161465	-	2601	1349	3871	3559	3729	1264	213696	178116	160687	169053	188694
ecpD	NC_017626	161500	162186	-	687	230	830	879	860	242	137942	144591	150254	147609	136776
EC042_RS00760	NC_017626	162324	162896	-	573	259	758	1131	757	764	186239	158.32	231794	155.78	517715
EC042_RS00765	NC_017626	163245	163724	-	480	171	398	368	588	178	146784	992344	900327	144446	143989
pcnB	NC_017626	163721	165085	-	1365	721	1896	1907	1888	621	217634	166236	164063	163095	176649
EC042_RS00775	NC_017626	165178	166074	-	897	334	1088	1211	1182	260	153419	145163	158542	155.38	112547
dksA	NC_017626	166141	166596	-	456	197	601	781	734	178	178003	157736	201132	189802	151568
EC042_RS00785	NC_017626	166774	167478	-	705	434	664	895	825	324	253645	112.72	149083	137986	178446
EC042_RS00790	NC_017626	167493	168023	-	531	323	623	812	708	221	250.63	140415	179579	157.22	161603
EC042_RS00795	NC_017626	168052	170526	+	2475	774	3419	3408	4080	753	128852	165327	161703	194382	118133
mrcB	NC_017626	170620	173154	+	2535	853	2633	2706	3582	740	138642	124306	125356	166616	113346
EC042_RS00805	NC_017626	173374	175623	+	2250	1133	3041	3742	3343	1156	207478	161754	195306	175196	199493
EC042_RS00810	NC_017626	175674	176471	+	798	452	2013	2454	2142	553	233378	301899	361132	316.51	269076
EC042_RS00815	NC_017626	176471	177361	+	891	345	1514	1563	1609	296	159539	203361	206004	212936	128993
EC042_RS00820	NC_017626	177358	179340	+	1983	831	4455	5652	4689	765	172665	268872	334714	278823	149793
EC042_RS00825	NC_017626	179375	180655	-	1281	454	920	1706	1072	358	146026	859526	156395	98677	108514
EC042_RS00830	NC_017626	180880	182301	+	1422	841	2870	3545	3130	823	243681	241548	292759	259546	224725
EC042_RS00835	NC_017626	182383	182727	+	345	158	651	690	771	125	188696	225.83	234868	263515	140683
EC042_RS00840	NC_017626	182774	183397	-	624	213	710	1107	774	170	140644	136174	208332	146.26	105783
EC042_RS00845	NC_017626	183435	184235	-	801	327	1136	1699	1056	331	168205	169733	249089	155454	160453
EC042_RS00850	NC_017626	184228	184926	-	699	253	742	1009	812	200	149131	127042	169515	136977	111098
dgt	NC_017626	185010	186527	+	1518	493	1982	2036	2249	606	133814	156262	157507	174698	155008
EC042_RS00860	NC_017626	186657	188081	+	1425	680	3057	2806	2379	1170	196616	256744	231242	196857	318803
EC042_RS00865	NC_017626	188236	189393	+	1158	382	1456	1432	1958	313	135919	150478	145221	199377	104951
EC042_RS00870	NC_017626	189447	189833	-	387	254	522	1152	608	303	270425	161428	349571	185252	304007
dapD	NC_017626	190147	190971	-	825	294	875	1094	913	237	146831	126933	155725	130493	111544
EC042_RS00880	NC_017626	191002	193674	-	2673	1239	3262	3446	3391	1076	190984	146051	151395	149589	156302
EC042_RS00885	NC_017626	193736	194530	-	795	230	753	781	882	237	119203	113357	115366	130819	115753
EC042_RS00890	NC_017626	194898	195623	+	726	358	872	777	1107	286	203175	143747	125684	179797	152961
tsf	NC_017626	195881	196732	+	852	474	1618	915	1571	392	229226	227279	126118	217424	178648
EC042_RS00900	NC_017626	196879	197604	+	726	320	2005	1675	2031	298	181609	330.52	270939	329871	159379
frr	NC_017626	197896	198453	+	558	171	1133	822	1053	210	126266	243005	172994	222518	146129
EC042_RS00910	NC_017626	198545	199741	+	1197	489	2872	1991	2740	464	168321	287151	195331	269915	150514
EC042_RS00915	NC_017626	199930	200688	+	759	185	1564	1001	1495	223	100428	246613	154877	232258	114081
cdsA	NC_017626	200701	201558	+	858	596	3474	2449	2929	609	286209	484577	335193	402534	275602
EC042_RS00925	NC_017626	201570	202922	+	1353	622	4292	2698	3823	745	189416	379649	234174	333178	213801
EC042_RS00930	NC_017626	202952	205384	+	2433	972	4000	2530	4533	887	164607	196761	122116	219692	141558
EC042_RS00935	NC_017626	205506	205991	+	486	152	665	541	880	141	128864	163759	130724	213509	112651
lpxD	NC_017626	205995	207020	+	1026	434	1665	1160	1932	393	174288	194217	132771	222039	148.73
EC042_RS00945	NC_017626	207125	207580	+	456	889	1380	1019	1438	999	803.27	362188	262424	371847	850653
EC042_RS00950	NC_017626	207584	208372	+	789	247	1376	1092	1660	266	128987	208719	162532	248086	130905
lpxB	NC_017626	208372	209520	+	1149	376	1449	1172	1777	404	134832	150928	119785	182363	136525
rnhB	NC_017626	209517	210113	+	597	220	1291	1474	1371	242	151835	258805	289946	270791	157396
dnaE	NC_017626	210150	213632	+	3483	1382	4503	4420	5276	1237	163486	154728	149026	178617	137901
EC042_RS00970	NC_017626	213645	214604	+	960	359	1208	1115	1516	328	154081	150597	136395	186208	132664
EC042_RS00975	NC_017626	214703	216844	+	2142	748	3488	3689	4036	847	143882	194884	202247	222179	153538
EC042_RS00980	NC_017626	216901	217290	+	390	150	551	569	737	126	158472	169086	171333	222.83	125446
tilS	NC_017626	217355	218650	+	1296	445	2025	2275	2434	422	141475	186999	206144	221455	126433
EC042_RS00990	NC_017626	218699	218959	-	261	58	128	171	174	43	915614	586935	769395	786102	639705
EC042_RS00995	NC_017626	218946	219146	-	201	59	289	507	412	64	120943	172077	296214	241697	123633
EC042_RS01000	NC_017626	219312	219857	+	546	340	1228	1328	1226	441	256573	269.17	285627	264.77	313616
EC042_RS01005	NC_017626	219854	220276	+	423	111	494	694	483	121	108.12	139768	192.67	134641	111.07
EC042_RS01010	NC_017626	220290	221000	+	711	242	1014	1382	1235	255	140.24	170682	228261	204818	139259
EC042_RS01015	NC_017626	221030	221854	-	825	471	1624	2406	1611	511	235.23	235588	342.48	230257	240502
EC042_RS01020	NC_017626	221907	223625	-	1719	558	1958	2170	2255	475	133747	136319	148244	154682	107293
EC042_RS01025	NC_017626	223736	224443	-	708	265	828	956	849	217	154219	139964	158569	141398	119009
rcsF	NC_017626	224440	224844	-	405	149	724	834	581	177	151585	213946	241827	169158	169695
metQ	NC_017626	224962	225777	-	816	245	1079	1134	1035	210	123709	158253	163199	149562	999266
EC042_RS01040	NC_017626	225817	226470	-	654	383	1333	1457	1179	378	241294	243934	261623	212572	224422
metN	NC_017626	226463	227494	-	1032	301	1108.50	1050	1087	309	120174	128551	119482	124.2	116.26
EC042_RS01050	NC_017626	227682	228254	+	573	270	947	952	1052	257	194148	197795	195109	216487	174153
EC042_RS01055	NC_017626	228618	230173	+	1556	58.67	120.28	69.68	47.49	973.81	155357	925133	525887	359884	243006
EC042_RS01060	NC_017626	230230	230306	+	77	0.33	1.50	0.83	0	1.33	176583	233142	126585	0	670676
EC042_RS01065	NC_017626	230349	230424	+	76	2.83	16.33	12.83	8.83	4.33	153426	257154	198247	136999	221221
EC042_RS01070	NC_017626	230599	233525	+	2927	199.47	205.71	220.49	106.33	1057.29	280789	84111	884627	428355	140257
EC042_RS01075	NC_017626	233609	233724	+	116	1.64	7.12	34.79	2.95	3.29	58252	734585	352201	299871	110126
EC042_RS01080	NC_017626	233779	233855	+	77	6	18.50	37.00	15.50	7	321059	287542	564293	237362	352987
dkgB	NC_017626	234017	234820	+	804	309	1716	1436	1749	349	158353	255436	209745	256.51	168547
EC042_RS01090	NC_017626	234817	235731	-	915	789	1245	1127	1046	532	355288	162843	144643	134797	225758
EC042_RS01095	NC_017626	235972	236772	+	801	866	1403	1203	1430	662	445462	209626	176371	210511	320906
EC042_RS01100	NC_017626	236849	237619	+	771	306	1053	867	1207	242	163528	163454	132056	184596	121875
mltD	NC_017626	237667	239025	-	1359	964	2351	1326	1613	1293	292269	207.04	114582	139954	369429
EC042_RS01110	NC_017626	239097	239852	-	756	334	1125	958	971	287	182033	178095	148812	151449	147405
EC042_RS01115	NC_017626	239886	240608	+	723	603	1828	1704	1818	484	343.64	302593	276774	296501	259932
EC042_RS01120	NC_017626	240605	241072	-	468	277	666	548	519	248	243.87	170313	137508	130765	205758
EC042_RS01125	NC_017626	241128	241868	+	741	241	1004	769	1154	325	134006	162157	121871	183636	170301
EC042_RS01130	NC_017626	242001	242077	+	77	34	138	100.67	158	47	181934	214491	153534	241956	237006
EC042_RS01135	NC_017626	242404	243189	+	786	347	1923	3222	1324	737	181.9	292804	481.39	198626	364.08
EC042_RS01140	NC_017626	243529	244008	-	480	247	739	1066	698	330	212022	184257	260801	171469	266947
EC042_RS01145	NC_017626	244026	245384	-	1359	344	1012	1515	1232	354	104295	891213	130914	106896	101143
EC042_RS01150	NC_017626	245395	248922	-	3528	923	2183	3697	2842	711	107795	740535	123059	949874	782516
EC042_RS01155	NC_017626	248942	250384	-	1443	591	1104	2064	1545	457	168751	915636	167972	126.25	122971
EC042_RS01160	NC_017626	250389	251132	-	744	194	364	709	519	218	107437	585529	111.91	822555	113772
EC042_RS01165	NC_017626	251129	253861	-	2733	841	1889	3489	2446	642	126789	827204	149919	105533	91211
EC042_RS01170	NC_017626	253871	254626	-	756	280	467	803	664	219	152602	739291	124735	103566	112.48
EC042_RS01175	NC_017626	254649	255995	-	1347	463	802	1670	1084	350	141624	712569	145594	948925	100891
EC042_RS01180	NC_017626	255998	256522	-	525	108	192	507	325	86	847597	437686	113408	729952	63605
EC042_RS01185	NC_017626	256519	257799	-	1281	457	983	1875	1238	366	146991	918385	171888	113957	110939
EC042_RS01190	NC_017626	257816	258865	-	1050	910	1248	1838	1265	639	357089	142248	205565	142.06	236.3
EC042_RS01195	NC_017626	258829	260670	-	1842	1726	3293	4778	3089	2892	386079	213955	304614	197742	609622
EC042_RS01200	NC_017626	260676	261101	-	426	143	202	261	288	158	138309	567495	71949	797174	144012
EC042_RS01205	NC_017626	261106	262590	-	1485	534	1564	2628	1852	862	148163	126046	207823	147057	225389
EC042_RS01210	NC_017626	262613	263116	-	504	132	319	657	334	732	107912	757496	153084	781423	563939
EC042_RS01215	NC_017626	263819	264337	+	519	138	922	466	969	172	109556	212.61	105442	220154	128681
EC042_RS01220	NC_017626	264423	264542	+	120	25	304	193	297	53	858388	303188	188873	291.84	171493
EC042_RS01225	NC_017626	264558	266516	+	1959	626.50	6135.50	4643	5358.50	889	131768	374831	278329	322537	176205
EC042_RS01230	NC_017626	266516	267355	+	840	294	2151	1634	1902	674	144209	306465	228437	266994	311553
EC042_RS01235	NC_017626	267377	268948	+	1572	645	5722	5118	4351	2256	169057	435628	382333	326367	557235
EC042_RS01240	NC_017626	269063	270025	+	963	416	2945	2056	2263	1683	177988	365998	250721	277095	678594
EC042_RS01245	NC_017626	270338	271294	+	957	357.50	3157.92	2381.83	2099.33	536.67	153918	394.92	292276	258666	217745
EC042_RS01250	NC_017626	271322	271462	-	141	325	625	759	582	399	949706	530495	632145	486714	1098.77
EC042_RS01255	NC_017626	271826	273076	+	1251	393	2913	1776	2585	733	129437	278678	166717	243654	227509
EC042_RS01260	NC_017626	273159	273347	+	189	31.33	377.17	241.67	366.83	43.17	683004	238834	150.16	228862	886895
EC042_RS01265	NC_017626	273523	274659	+	1137	352.83	2765.75	2349.75	1748.66	850.16	127859	291.12	242692	181349	290.33
EC042_RS01270	NC_017626	274779	275282	+	504	146	849.50	830	622	398	119357	201722	193393	145523	306623
EC042_RS01275	NC_017626	275373	275861	+	489	191	925	976	648	246	160935	226388	234388	156256	195334
EC042_RS01280	NC_017626	276133	276903	-	771	890	1852	1357	1449	1084	475.62	287.48	206.69	221607	545917
EC042_RS01285	NC_017626	277084	277530	+	447	134	464	460	529	126	123516	124231	120849	139546	109.45
fadE	NC_017626	277573	280017	-	2445	728	3220	2817	3243	668	122681	157615	135301	156401	106084
gmhA	NC_017626	280257	280835	+	579	356	952	1147	944	385	253336	196779	232637	192249	258187
EC042_RS01300	NC_017626	281041	281808	+	768	329	1016	1418	1239	328	176506	158326	216825	190231	165831
EC042_RS01305	NC_017626	281779	282519	-	741	227	818	884	847	242	126221	132116	140097	134783	126809
EC042_RS01310	NC_017626	282820	283569	+	750	597	1477	3657	1596	742	327973	235689	572608	250924	384144
EC042_RS01315	NC_017626	283746	284243	+	498	199	457	610	442	193	164645	109826	143845	104656	150.48
EC042_RS01320	NC_017626	284682	286775	-	2094	757	2512	3411	3164	643	148951	143.57	191293	178168	119.23
EC042_RS01325	NC_017626	286759	287898	-	1140	400	1594	2390	1793	352	144571	167342	246199	185458	119892
EC042_RS01330	NC_017626	287888	288670	-	783	356	1147	1252	1232	290	187332	175316	187774	185532	143.81
EC042_RS01335	NC_017626	288672	288944	-	273	43	182	261	212	43	648979	797864	112272	91568	611586
EC042_RS01340	NC_017626	288947	289699	-	753	308	771	826	923	177	168531	122541	128819	144536	912705
EC042_RS01345	NC_017626	289696	290067	-	372	102	348	459	446	107	112975	111958	144898	141372	111684
EC042_RS01350	NC_017626	290060	290911	-	852	499	1356	2118	1462	628	241316	190476	291931	202338	286202
EC042_RS01355	NC_017626	291299	292279	+	981	357	729	1292	1019	295	149942	889362	154663	122483	116763
EC042_RS01360	NC_017626	292294	292635	+	342	156	445	791	557	146	187942	155724	271609	192043	165.76
fliF	NC_017626	292640	294286	+	1647	438	1276	2607	1567	336	109573	927208	185884	112188	792132
fliG	NC_017626	294264	295274	+	1011	250	485	973	803	180	101886	574131	113.02	936558	691311
EC042_RS01375	NC_017626	295278	295988	+	711	215	607	1813	824	135	124593	102174	299448	136656	737252
fliI	NC_017626	295981	297318	+	1338	347	781	1759	1253	264	106856	698578	154384	110424	766125
EC042_RS01385	NC_017626	297321	297755	+	435	172	511	1031	578	144	162916	140589	278332	156678	128536
EC042_RS01390	NC_017626	297758	298162	+	405	159	439.50	901	541	132	161758	129875	261254	157512	126553
EC042_RS01395	NC_017626	298306	300777	-	2472	1960	2847	8515	3646	1731	326687	137835	404511	173916	271895
EC042_RS01400	NC_017626	300956	301885	-	930	478	761	1591	1044	409	211773	979314	200901	132369	170762
EC042_RS01405	NC_017626	302013	302441	-	429	128	251	449	348	104	122936	700224	122909	956516	94.13
EC042_RS01410	NC_017626	302454	302732	-	279	102	291	687	298	72	150633	124827	289165	125945	100203
EC042_RS01415	NC_017626	302813	303550	-	738	260	460	990	607	190	145158	745971	157533	969846	999653
flgB	NC_017626	303632	303967	+	336	108	305	322	308	70	132437	108638	112541	108089	80893
EC042_RS01425	NC_017626	303970	304403	+	434	79	168	272	290	63	750002	463276	735992	787914	563641
EC042_RS01430	NC_017626	304403	305107	+	705	134	324	666	465	115	783142	550017	110938	77774	633375
flgE	NC_017626	305131	306333	+	1203	487	880	2272	1209	425	166797	875462	221787	118503	137175
EC042_RS01440	NC_017626	306333	307070	+	738	177	326	794	508	131	988193	528666	126345	811667	689234
flgG	NC_017626	307249	308034	+	786	172	349	766	518	143	901635	531402	114446	777101	706424
flgH	NC_017626	308241	308906	+	666	252	557	1501	802	253	155902	100092	264667	141994	147502
EC042_RS01455	NC_017626	308921	310021	+	1101	277	554	1333	889	203	103661	602203	142179	952105	715914
EC042_RS01460	NC_017626	310021	310320	+	300	93	227	606	361	73	127728	905576	237217	141891	94483
EC042_RS01465	NC_017626	310496	311872	+	1377	424	885	1559	1221	322	126869	769183	132955	104557	907975
EC042_RS01470	NC_017626	311887	312816	+	930	293	698	1182	998	190	129.81	898241	149255	126537	793273
EC042_RS01475	NC_017626	312833	313810	+	978	298	955	1624	1231	250	125546	116865	195003	148419	992552
EC042_RS01480	NC_017626	313886	314227	+	342	83	269	305	365	100	999947	94134	104729	125845	113534
EC042_RS01485	NC_017626	314237	314536	+	300	98	358	393	439	114	134595	142818	153839	172549	147549
EC042_RS01490	NC_017626	314594	315436	-	843	347	892	1677	873	536	169.6	126636	233614	122112	246882
EC042_RS01495	NC_017626	315922	316836	+	915	308	844	987	979	309	138693	110393	126675	126163	131126
EC042_RS01500	NC_017626	316851	317048	+	198	46	91	88	150	44	957233	550043	521929	893298	862858
EC042_RS01505	NC_017626	317041	318357	+	1317	657	1532	2340	1850	549	205544	139217	208653	165637	161.86
EC042_RS01510	NC_017626	318380	318772	+	393	121	404	522	438	114	126858	123029	155981	131417	112633
EC042_RS01515	NC_017626	318777	319088	+	312	63	231	360	335	53	831976	88609	135501	126608	659589
EC042_RS01520	NC_017626	319085	320146	+	1062	392	1213	1736	1359	314	152085	136696	191964	150892	114804
EC042_RS01525	NC_017626	320154	320621	+	468	96	506	889	575	116	845182	129397	223074	144875	962419
EC042_RS01530	NC_017626	320641	321357	+	717	144	620	741	745	125	82.75	103489	121365	122.52	676928
EC042_RS01535	NC_017626	321370	322233	+	864	209	983	1181	1139	219	996684	136163	160.52	155446	984198
EC042_RS01540	NC_017626	322380	323159	+	780	244	1026	1183	1259	197	128.89	157425	178108	190327	980672
EC042_RS01545	NC_017626	323230	324285	+	1056	428	1950	1952	2201	388	166995	220999	217075	245769	142666
EC042_RS01550	NC_017626	324337	324630	+	294	83	457	525	482	111	116.32	186033	209704	193317	146598
EC042_RS01555	NC_017626	324633	324830	+	198	58	391	299	406	70	120695	236337	177337	241786	137273
EC042_RS01560	NC_017626	324852	325031	+	180	41	214	163	172	100	938504	142286	106343	112675	215715
EC042_RS01565	NC_017626	325119	325493	+	375	126	696	579	702	171	138441	222125	181318	220738	177058
EC042_RS01570	NC_017626	325684	326823	+	1140	409	1856	1628	1844	377	147823	194847	167704	190733	128407
prfH	NC_017626	326820	327434	+	615	204	1319	1146	1379	203	136672	256679	218828	264399	128166
EC042_RS01580	NC_017626	327496	328005	+	510	264	1705	1618	1511	426	213284	400105	372565	349353	324333
EC042_RS01585	NC_017626	328022	328264	-	243	71	159	192.50	221.50	91	120386	783089	93029	107483	145408
EC042_RS01590	NC_017626	328312	329769	-	1458	437	1647	1877	1748	458	123495	135194	151182	141369	121972
EC042_RS01595	NC_017626	330030	330488	+	459	179	808	739	873	160	160681	210678	189071	224.27	135.35
frsA	NC_017626	330580	331824	+	1245	556	2379	2074	2512	518	184005	228689	195629	237914	161552
EC042_RS01605	NC_017626	331882	332283	+	402	158	649	622	632	157	161941	193214	181701	185379	151644
EC042_RS01610	NC_017626	332322	333377	-	1056	275	930	1125	1074	330	107298	105.4	125107	119925	121339
EC042_RS01615	NC_017626	333665	334768	+	1104	563	1721	1398	1725	598	210118	186566	148707	184243	210322
EC042_RS01620	NC_017626	334780	336033	+	1254	413	2492	2022	2493	393	135699	237832	189355	234.42	121688
EC042_RS01625	NC_017626	336148	336223	+	76	23	81	74	122	28	124692	127553	114344	189285	143053
EC042_RS01630	NC_017626	336238	336440	-	203	76	236	246	273	73	154256	139135	142309	158576	139.63
EC042_RS01635	NC_017626	336449	336589	-	141	76	247	184	239	61	222085	209652	153247	199871	167982
EC042_RS01640	NC_017626	336586	337056	-	471	573	2452	3149	2171	592	501255	623046	785137	543512	488037
EC042_RS01645	NC_017626	337403	340612	-	3210	1171	3980	5372	3992	2214	150306	148388	196528	146641	267809
EC042_RS01650	NC_017626	340907	341710	+	804	350	1214	1044	1288	330	179365	180.71	152489	188899	159371
EC042_RS01655	NC_017626	341697	342617	+	921	298	1601	1373	1749	263	133316	208042	175067	223924	110879
EC042_RS01660	NC_017626	343060	343944	-	885	277	1169	1337	1208	226	128962	158085	177412	160951	991556
EC042_RS01665	NC_017626	344131	345267	+	1137	501	1793	1947	1878	442	181552	188.73	201094	194763	150943
EC042_RS01670	NC_017626	345409	346536	+	1128	458	1738	1884	2152	439	167294	184.4	196.14	224959	151115
EC042_RS01675	NC_017626	346662	347672	-	1011	405	1066	1752	1433	289	165055	126.19	203506	167134	110994
EC042_RS01680	NC_017626	347682	349880	-	2199	817	2620	4587	3036	624	153081	142592	244961	162797	110182
EC042_RS01685	NC_017626	349877	350833	-	957	416	1116	1678	1317	312	179104	139564	205908	162272	126589
EC042_RS01690	NC_017626	350830	351519	-	690	266	645	1133	809	229	158839	111874	192.83	138251	128866
EC042_RS01695	NC_017626	351926	352540	+	615	233	1335	1293	1190	411	156101	259792	246898	228161	259489
EC042_RS01700	NC_017626	352789	353118	-	330	149	275	413	348	134	186036	99733	146.97	124347	157668
EC042_RS01705	NC_017626	353431	354141	-	711	216	585	714	772	276	125173	984706	117.93	128032	150727
EC042_RS01710	NC_017626	354110	355753	-	1644	635	1839	2665	1997	1004	159146	133875	190366	143234	237129
EC042_RS01715	NC_017626	355743	358268	-	2526	783	2943	4081	3468	1922	127718	139437	189726	161889	295442
EC042_RS01720	NC_017626	358294	358962	-	669	397	1472	1465	1601	443	244506	263331	257161	282186	257116
EC042_RS01725	NC_017626	359019	359606	-	588	194	714	957	835	792	135941	145325	191.13	167448	522998
EC042_RS01730	NC_017626	359681	360223	-	543	163	728	982	574	567	123684	160454	212376	124647	405448
rpmJ	NC_017626	361307	361447	-	141	33	127	111	141	26	964317	107797	924481	117915	715989
EC042_RS01740	NC_017626	361447	361710	-	264	55	192	166	194	67	858388	870397	738411	866499	985423
EC042_RS01745	NC_017626	362075	362176	-	102	30	116	126	73	49	121184	136106	145066	843904	186.53
EC042_RS01750	NC_017626	362650	363792	-	1143	305	1313	1440	1337	438	109946	137.48	147948	137929	148792
EC042_RS01755	NC_017626	364037	364957	-	921	367	1563	2089	1606	625	164184	203105	266362	205616	263495
EC042_RS01760	NC_017626	365114	366040	+	927	401	3281	2184	2752	502	178234	423591	276673	350057	210269
EC042_RS01765	NC_017626	366265	367158	+	894	322	2643	1691	2524	398	148403	353818	222126	332906	172861
EC042_RS01770	NC_017626	367189	368178	-	990	281	1051	892	1292	309	116949	127054	105809	153885	121192
EC042_RS01775	NC_017626	368205	369056	-	852	341	1557	1616	1652	373	164907	218.71	222739	228634	169989
EC042_RS01780	NC_017626	369622	373875	+	4254	1181	8166	5924	8824	1391	114387	229738	163535	244.59	126964
EC042_RS01785	NC_017626	373996	374853	-	858	397	1545	1753	1525	678	190646	215507	239932	209581	306828
EC042_RS01790	NC_017626	375101	375970	+	870	295	1662	1249	1804	367	139.71	228629	168592	244505	163794
EC042_RS01795	NC_017626	376130	376723	-	594	170	1045	1028	851	287	117.92	210548	203236	168933	187606
EC042_RS01800	NC_017626	376735	376971	-	237	119	414	1123	215	223	206882	209061	556449	106.97	365349
EC042_RS01805	NC_017626	377080	378405	-	1326	358	1405	1287	1472	376	111241	126.81	113.98	130898	110102
EC042_RS01810	NC_017626	378632	379486	+	855	322	2033	2793	1763	674	155172	284572	383618	243.14	306088
EC042_RS01815	NC_017626	380005	380724	+	720	328	1851	1390	1769	379	187701	307676	226713	289711	204.39
EC042_RS01820	NC_017626	380735	382162	+	1428	408	2793	2093	3038	436	117722	234079	172121	250859	118552
EC042_RS01825	NC_017626	382155	382850	+	696	309	2692	3442	2527	323	182925	462899	580758	428121	180196
EC042_RS01830	NC_017626	382924	383046	-	123	66	162	159	200	52	221087	157627	151805	191732	164154
EC042_RS01835	NC_017626	383093	383761	-	669	189	341	714	330	374	116402	610026	125333	581645	217069
EC042_RS01840	NC_017626	383957	385645	-	1689	516	1645	2075	1862	394	125877	116562	144272	129993	905771
EC042_RS01845	NC_017626	385659	387131	-	1473	523	1481	1887	1591	346	146293	120.33	150.44	127361	912064
EC042_RS01850	NC_017626	387145	387732	-	588	219	445	693	624	150	153459	905739	138404	125135	990526
EC042_RS01855	NC_017626	387861	389894	+	2034	859	5920	4643	5794	1002	174007	348.33	268066	335891	191.28
EC042_RS01860	NC_017626	390402	394451	+	4050	1043	7170	5288	7275	2905	106109	211877	153331	211811	278511
EC042_RS01865	NC_017626	394593	395681	+	1089	365	1610	1408	1822	921	138099	176937	151834	197284	328385
EC042_RS01870	NC_017626	395723	396655	-	933	270	1143	1121	1097	273	119236	146617	141097	138642	113614
EC042_RS01875	NC_017626	396747	397244	-	498	304	1927	3171	1578	341	251518	463098	747758	373635	265875
EC042_RS01880	NC_017626	397502	398107	+	606	172	633	768	734	254	116945	125012	148827	142822	162747
EC042_RS01885	NC_017626	398147	399010	+	864	210	836	845	1056	265	100145	115801	114852	144119	119092
EC042_RS01890	NC_017626	399000	400547	+	1548	387	1728	2083	2127	376	103007	133596	158.02	162019	943124
EC042_RS01895	NC_017626	400547	401965	+	1419	347	1583	1866	1815	331	100756	133512	154427	150822	905727
EC042_RS01900	NC_017626	401941	402222	+	282	93	169	127	283	57	135881	717229	52887	118333	784834
EC042_RS01905	NC_017626	402211	403161	+	951	238	731	971	1086	200	103115	919935	119904	134654	816585
EC042_RS01910	NC_017626	403171	404550	+	1380	476	1647	2252	2063	456	142119	142835	191639	176275	128303
EC042_RS01915	NC_017626	404670	405317	+	648	408	1494	1951	1465	507	259424	275928	353571	266583	303798
EC042_RS01920	NC_017626	405589	406638	+	1050	318	1601	2018	1707	347	124785	182483	225697	191697	128319
EC042_RS01925	NC_017626	406881	407696	+	816	188	805	1316	753	394	949276	118066	189391	108812	187481
EC042_RS01930	NC_017626	408109	408354	+	246	116	463	567	485	131	194289	225251	270671	232475	206.77
EC042_RS01935	NC_017626	408371	409003	-	633	561	1349	2245	1194	539	365161	255052	416492	222419	330626
EC042_RS01940	NC_017626	409189	409464	+	276	93	437	685	533	131	138835	189493	291458	227713	184295
EC042_RS01945	NC_017626	409562	411148	-	1587	457	1635	2151	1678	361	118649	123299	159169	124677	883247
prpB	NC_017626	411387	412277	+	891	402	1073	2001	1272	389	185897	144126	263732	168337	169521
EC042_RS01955	NC_017626	412810	413979	+	1170	431	1154	2033	1757	408	151781	118043	204054	177075	135402
prpD	NC_017626	414013	415464	+	1452	537	1534	2765	2059	526	152382	126438	223626	167209	140.66
prpE	NC_017626	415504	417390	+	1887	569	2283	3890	2682	483	124241	144795	242087	167594	993864
codB	NC_017626	418000	419259	+	1260	717	3116	4868	3324	846	234463	295.97	453705	311072	260706
EC042_RS01975	NC_017626	419249	420532	+	1284	405	1138	1242	1394	338	129962	106071	113593	128017	102212
EC042_RS01980	NC_017626	420665	421564	-	900	377	1140	1829	1341	344	172593	151594	238652	175694	148412
EC042_RS01985	NC_017626	421674	422333	+	660	418	1096	1198	1158	352	260.95	198741	213161	206888	207086
EC042_RS01990	NC_017626	422364	422834	+	471	290	843	993	919	234	253689	214204	247584	230073	192907
cynX	NC_017626	422840	424021	+	1182	443	1419	1830	1741	371	154423	143676	181814	173681	121873
lacA	NC_017626	424109	424720	-	612	247	748	1326	740	279	166292	146275	254.44	142577	177013
lacY	NC_017626	424786	426039	-	1254	875	2609	6962	2680	2019	287498	248999	651974	252004	625159
lacZ	NC_017626	426091	429165	-	3075	1009	2867	400	3397	900	135198	111584	15276	130263	113645
lacI	NC_017626	429288	430247	-	960	319	949	1689	1043	232	136913	118308	206.61	128.11	938358
EC042_RS02020	NC_017626	430447	431280	-	834	270	748	1332	797	223	133.39	107339	187556	112684	103822
mhpA	NC_017626	431471	433135	+	1665	553	1748	2378	2189	471	136847	125646	167723	155025	109.84
mhpB	NC_017626	433137	434081	+	945	363	1627	1813	1654	296	158.27	206052	225299	206383	121622
EC042_RS02035	NC_017626	434099	434965	+	867	261	1169	1505	1294	206	124036	161367	203.85	175989	922572
EC042_RS02040	NC_017626	434975	435784	+	810	236	957	939	1117	190	120047	141399	136136	162607	910795
EC042_RS02045	NC_017626	435781	436731	+	951	245	1201	1069	1340	240	106148	151141	132005	166148	979902
EC042_RS02050	NC_017626	436728	437741	+	1014	314	2030	2497	2029	306	127.59	239595	289184	235947	117175
EC042_RS02055	NC_017626	438018	439229	+	1212	603	3413	4722	3340	581	204993	337019	457528	324948	186134
EC042_RS02060	NC_017626	439331	439870	+	540	126	635	636	760	118	961395	140734	138311	165955	848477
EC042_RS02065	NC_017626	439995	440828	-	834	238	780	924	908	179	117581	111931	130107	128378	833372
EC042_RS02070	NC_017626	440920	442029	-	1110	346	1336	1484	1232	280	128433	144047	157002	130875	979461
EC042_RS02075	NC_017626	442064	442339	-	276	97	323	371	300	85	144806	140.06	157855	128169	119581
EC042_RS02080	NC_017626	442525	443298	-	774	241	1017	1093	959	313	128292	157253	165834	146099	157.02
EC042_RS02085	NC_017626	443300	443740	-	441	122	481	538	436	150	113985	130535	143264	116578	132.07
EC042_RS02090	NC_017626	443859	445055	-	1197	597	2119	2858	2094	820	205497	211864	280.39	206278	265994
EC042_RS02095	NC_017626	445065	445736	-	672	169	617	1026	670	272	103.62	109884	179297	117564	157163
tauA	NC_017626	446344	447306	+	963	294	1769	1716	1693	281	125.79	219848	209259	207301	113301
tauB	NC_017626	447319	448086	+	768	223	1328	1210	1302	224	119638	206946	185.02	199903	113.25
EC042_RS02110	NC_017626	448083	448910	+	828	320	2452	2942	2058	605	159237	354414	417.26	293079	283712
tauD	NC_017626	448907	449758	+	852	355	1793	1639	1866	341	171678	251861	225909	258251	155406
EC042_RS02120	NC_017626	449798	450772	-	975	392	1078	1666	1311	410	165656	132323	200662	158551	163279
EC042_RS02125	NC_017626	451298	454204	+	2907	1188	4294	4131	3637	2362	168382	176782	166.88	147526	315491
EC042_RS02130	NC_017626	454290	454913	+	624	210	779	805	905	266	138663	149408	151497	171015	165519
EC042_RS02135	NC_017626	454914	456071	-	1158	633	1806	2137	1784	709	225227	186651	216715	181659	237733
EC042_RS02140	NC_017626	456209	456403	+	195	82	217	171	216	68	173262	133182	102981	130614	135402
EC042_RS02145	NC_017626	456423	457643	+	1221	666	4079	4289	3977	831	224742	399814	412.51	384.07	264264
EC042_RS02150	NC_017626	457656	458750	+	1095	301	1699	1732	1898	306	113.26	185695	185.75	204387	108507
EC042_RS02155	NC_017626	458808	459116	-	309	159	375	649	502	174	212013	145242	246649	191565	218647
EC042_RS02160	NC_017626	459376	459588	+	213	1157	757	553	800	354	2238.1	425.34	304887	442875	645321
EC042_RS02165	NC_017626	459791	460885	-	1095	1057	1655	1408	1415	1389	397728	180886	151002	152375	492538
EC042_RS02170	NC_017626	460963	461121	+	159	132	364	372	395	110	342.06	273984	274751	292934	268626
EC042_RS02175	NC_017626	461347	461607	+	261	117	327	368	307	114	184701	149943	165577	138697	169596
EC042_RS02180	NC_017626	461707	463122	+	1416	460	1952	2010	2208	544	133.85	164982	166697	183868	149172
EC042_RS02185	NC_017626	463241	463561	+	321	96	447	488	514	83	123223	166657	178529	188811	100398
adrA	NC_017626	463663	464778	+	1116	411	1984	2217	2092	463	151741	212764	233.29	221038	161.09
EC042_RS02195	NC_017626	464795	465604	-	810	327	1024	1332	1109	300	166337	151299	193114	161442	143.81
EC042_RS02200	NC_017626	465724	466182	+	459	194	675	576	701	192	174146	175999	147368	180084	162.42
aroL	NC_017626	466365	466889	+	525	253	769	752	842	232	198557	175302	168.21	189114	171586
EC042_RS02210	NC_017626	466939	467130	+	192	107	475	422	388	143	229619	296082	258.11	238287	289192
EC042_RS02215	NC_017626	467161	467340	+	180	115	343	369	373	139	263239	228056	240.74	244347	299843
EC042_RS02220	NC_017626	467388	468065	+	678	273	1050	994	1104	336	165904	185345	172167	192004	192425
EC042_RS02225	NC_017626	468137	468421	+	285	111	237	222	380	96	160473	995231	914749	157.22	130791
EC042_RS02230	NC_017626	468525	468707	-	183	351	651	720	391	1700	790.28	425746	462035	251939	3607.03
EC042_RS02235	NC_017626	468629	468910	+	282	91	288	259	288	104	132959	122226	107856	120424	143198
EC042_RS02240	NC_017626	469068	469979	-	912	363	1173	1652	1413	285	163997	153.93	212.72	182691	121339
EC042_RS02245	NC_017626	470104	471012	+	909	215	1159	1745	1404	234	974539	152595	225437	182127	999549
EC042_RS02250	NC_017626	471155	472339	-	1185	531	1851	2499	2001	496	184629	186943	247652	199113	162523
EC042_RS02255	NC_017626	472465	475608	-	3144	1164	3282	4795	3763	834	152544	124933	179102	141131	103
EC042_RS02260	NC_017626	475605	476807	-	1203	617	864	1212	1052	507	211322	859545	118313	103115	163642
EC042_RS02265	NC_017626	476997	477686	+	690	209	1112	911	1016	227	124802	192875	155047	173626	127741
phoR	NC_017626	477744	479039	+	1296	522	2727	2437	2969	496	165955	251826	220823	270132	148603
EC042_RS02275	NC_017626	479446	480765	+	1320	644	3938	3266	3778	835	201019	357044	290.56	337488	245.62
proY	NC_017626	480841	482214	+	1374	818	4469	4323	4449	885	245297	389264	369481	381809	250097
EC042_RS02285	NC_017626	482373	484187	+	1815	582	2775	2595	3101	641	132121	182981	167902	201463	137.13
EC042_RS02290	NC_017626	484376	485833	+	1458	468	2049	3028	2037	1227	132255	168192	243889	164742	326768
EC042_RS02295	NC_017626	485854	486435	-	582	299	671	661	688	423	211677	137981	133374	139391	282208
queA	NC_017626	486654	487724	+	1071	584	2465	2167	2368	605	224672	275453	237609	260713	219.34
tgt	NC_017626	487780	488907	+	1128	712	2474	1803	2320	1030	260073	262489	187707	242521	354552
yajC	NC_017626	488930	489262	+	333	1639	2958	1887	1635	3281	2027.96	1063.1	665459	578954	3825.73
secD	NC_017626	489290	491137	+	1848	649	3085	2244	3120	550	144.7	199.79	142598	199078	115561
EC042_RS02320	NC_017626	491148	492119	+	972	319	1847	1308	1894	336	135223	227416	158028	229765	134222
EC042_RS02325	NC_017626	492270	492512	+	243	108	665	532	602	110	183123	327518	257098	292.12	175767
EC042_RS02330	NC_017626	492505	492786	+	282	79	624	556	656	84	115426	264823	231537	274.3	115.66
EC042_RS02335	NC_017626	492874	493221	+	348	176	884	1043	677	272	208381	304014	351965	229393	303488
EC042_RS02340	NC_017626	493235	493357	+	123	31	148	102	170	24	103844	144005	973843	162972	757632
EC042_RS02345	NC_017626	493398	494282	-	885	421	980	1119	959	334	196003	132527	148484	127775	146.54
EC042_RS02350	NC_017626	494580	495119	-	540	152	481	547	569	132	115978	106604	118956	124248	949144
EC042_RS02355	NC_017626	495270	495719	+	450	179	989	656	1092	199	163895	263029	171193	286141	171709
ribD	NC_017626	495723	496826	+	1104	379	2003	1374	1939	406	141447	217136	146154	207.1	142794
ribH	NC_017626	496915	497385	+	471	163	1114	1051	1215	200	142591	283064	262045	304177	164877
nusB	NC_017626	497405	497824	+	420	115	651	336	666	116	112817	185503	939472	186.98	107241
EC042_RS02375	NC_017626	497902	498879	+	978	748	2597	2042	2431	598	315128	317.8	245195	293.1	237418
EC042_RS02380	NC_017626	498857	499372	+	516	202	1212	975	1131	223	161297	281108	221896	258454	167806
EC042_RS02385	NC_017626	499549	501105	-	1557	726	1549	5122.50	1209	1451	192.12	119065	386356	915605	361852
EC042_RS02390	NC_017626	501336	502310	-	975	230	675	767	760	155	971959	828551	923814	919135	617275
EC042_RS02395	NC_017626	502568	504430	-	1863	651	2176	2541	2227	608	143977	139787	160172	140954	126719
EC042_RS02400	NC_017626	504455	505354	-	900	462	1176	1190	1409	344	211507	156381	155274	184603	148412
EC042_RS02405	NC_017626	505354	505596	-	243	79	379	482	383	102	133951	186661	232935	185.85	162984
EC042_RS02410	NC_017626	505802	507250	+	1449	525	2274	2345	2596	603	149285	187.82	190.05	211255	161585
EC042_RS02415	NC_017626	507304	507894	-	591	207	843	949	917	160	144314	170711	188.57	182958	105.12
EC042_RS02420	NC_017626	507857	508768	-	912	321	897	937	1047	264	145022	117711	120653	135.37	112399
EC042_RS02425	NC_017626	508936	509427	+	492	157	417	567	489	110	131.48	101436	135336	117196	86812
EC042_RS02430	NC_017626	509554	510918	-	1365	528	3011	2661	2813	523	159377	263997	228932	243001	148772
EC042_RS02435	NC_017626	511067	511957	-	891	543	1841	1410	1912	426	251.1	247284	185838	253035	185645
EC042_RS02440	NC_017626	511969	512298	-	330	207	527	309	562	129	258453	191125	109961	200813	151785
EC042_RS02445	NC_017626	512298	512912	-	615	704	1782	1452	1634	648	471653	346779	277259	313291	409121
EC042_RS02450	NC_017626	512902	514893	-	1992	1324	4062	2790	3830	1241	273857	244046	164478	226715	241899
EC042_RS02455	NC_017626	514915	515862	-	948	504	1857	1515	1732	817	219052	234436	187671	215432	334631
ampG	NC_017626	516322	517797	-	1476	955	3822	3831	3460	955	266589	309902	304803	276414	251229
EC042_RS02465	NC_017626	517841	518419	-	579	289	961	1052	1036	351	205657	198639	213369	210985	235386
EC042_RS02470	NC_017626	518724	519041	+	318	142	781	758	691	169	183987	293.93	279921	256225	206353
EC042_RS02475	NC_017626	519050	519238	+	189	54	247	218	246	53	117722	156407	135453	153477	108884
EC042_RS02480	NC_017626	519385	520683	+	1299	624	1735	1223	1617	538	197925	159849	110563	146781	160814
EC042_RS02485	NC_017626	520929	521552	+	624	1551	1786	1392	1482	2013	1024.12	342545	261968	280049	1252.6
clpX	NC_017626	521678	522952	+	1275	539	1861	1369	2059	644	174182	174685	126092	190422	196123
EC042_RS02495	NC_017626	523140	525494	+	2355	664	2882	2620	3163	668	116172	146461	130648	158372	110138
EC042_RS02500	NC_017626	525703	525975	+	273	703	969	548	842	239	1061.01	424797	235728	363.68	339928
EC042_RS02505	NC_017626	526167	528038	+	1872	808	2217	2101	2581	770	177.84	141736	131.8	162575	159712
EC042_RS02510	NC_017626	528189	528560	+	372	164	907	932	955	177	181646	291.8	294216	302713	184749
EC042_RS02515	NC_017626	528654	529052	+	399	143	744	565	784	168	147669	223162	166291	231693	163489
EC042_RS02520	NC_017626	529104	529799	-	696	246	599	677	710	336	145.63	103	114228	120287	187449
EC042_RS02525	NC_017626	529864	531564	-	1701	805	2162	3175	2045	657	194992	152115	219196	141762	149973
EC042_RS02530	NC_017626	531664	532482	+	819	606	1615	1287	1621	515	304869	235998	184539	233383	244.16
EC042_RS02535	NC_017626	532635	533093	+	459	199	1231	915	1212	262	178634	320971	234.1	311358	221636
EC042_RS02540	NC_017626	533123	534895	+	1773	620	3274	2454	3318	592	144081	220999	162.54	220667	129648
EC042_RS02545	NC_017626	534888	536669	+	1782	648	3282	2414	3551	587	149828	220.42	159083	234.97	127903
EC042_RS02550	NC_017626	536850	537188	+	339	129	943	724	883	172	156789	332914	250803	307136	197007
EC042_RS02555	NC_017626	537218	538504	+	1287	590	4490	4589	4044	660	188885	417.53	418729	370513	199121
EC042_RS02560	NC_017626	538553	539413	-	861	298	986	1551	1066	322	142606	137055	211545	145.99	145213
EC042_RS02565	NC_017626	539630	540202	+	573	289	913	747	1001	239	207811	190694	153095	205992	161955
EC042_RS02570	NC_017626	540233	540544	-	312	155	783	1039	705	151	204693	300.35	391.07	266443	187921
EC042_RS02575	NC_017626	540923	541276	+	354	175	958	1015	1050	202	203685	323879	336711	349749	221564
EC042_RS02580	NC_017626	541318	542868	-	1551	640	2039	2059	1991	623	170017	157335	155897	151367	155965
EC042_RS02585	NC_017626	543032	543502	-	471	273	1106	1086	875	385	238818	281031	270771	219057	317389
EC042_RS02590	NC_017626	543618	544169	-	552	133	562	443	466	292	992744	121848	942451	995445	205398
EC042_RS02595	NC_017626	544341	544559	-	219	64	104	581	293	141	120409	568342	311549	157759	249992
EC042_RS02600	NC_017626	544585	544959	-	375	304	1868	1200	577	1579	334016	596164	375789	181432	1634.94
EC042_RS02605	NC_017626	545505	548654	-	3150	1261	5298	4169	4738	1238.50	164941	201.29	155423	177.36	152664
EC042_RS02610	NC_017626	548677	549870	-	1194	418	1510	1366	1678	385	144244	151354	134351	165714	125201
EC042_RS02615	NC_017626	550012	550659	+	648	1625	2077	1315	1289	1019	1033.24	383603	238311	234557	610592
EC042_RS02620	NC_017626	550787	554149	+	3363	1181	4345	4443	5035	1486	144693	154626	155147	176.54	171571
EC042_RS02625	NC_017626	554184	554327	-	144	150	147	160	138	100	429194	122173	130482	113002	269643
EC042_RS02630	NC_017626	554361	554522	-	162	48	243	402	272	53	122082	179519	291.41	197981	127032
EC042_RS02635	NC_017626	554536	555063	-	528	127	628	763	602	139	991048	142346	169701	134441	102219
EC042_RS02640	NC_017626	555133	555510	+	378	222	846	960	807	207	241984	267854	298245	251.74	212633
EC042_RS02645	NC_017626	555663	556214	+	552	216	808	861	891	161	161228	175183	183172	190331	113.25
EC042_RS02650	NC_017626	556343	558274	+	1932	598	1955	2568	2255	512	127532	121104	156092	137629	102.9
EC042_RS02655	NC_017626	558327	558656	+	330	70	345	501	409	46	873995	125.12	178286	146144	541247
recR	NC_017626	558656	559261	+	606	167	380	471	591	98	113545	750466	91273	114997	627922
EC042_RS02665	NC_017626	559371	561245	+	1875	1330	2281	3350	2785	1815	292264	145594	209815	175144	375861
adk	NC_017626	561426	562070	+	645	389	1062	1971	1115	550	248493	197054	358857	203838	331097
EC042_RS02675	NC_017626	562202	563164	+	963	511	1216	1323	1266	459	218635	151122	161335	155016	185071
EC042_RS02680	NC_017626	563161	564120	-	960	536	1712	1716	1683	439	230048	213429	209913	206.72	177.56
EC042_RS02685	NC_017626	564272	565576	+	1305	468	1368	1821	1501	396	147761	125457	163868	135625	117825
EC042_RS02690	NC_017626	565762	565950	+	189	29.33	94.49	126.83	95.16	35.83	639404	598335	788051	593694	73.61
EC042_RS02695	NC_017626	566055	566228	+	174	13.67	53.66	48.50	53.50	17.33	323701	369081	32733	362556	386724
EC042_RS02700	NC_017626	566453	567055	+	603	65.17	211.00	245.16	258.83	54.50	445303	41878	477448	506136	350939
EC042_RS02705	NC_017626	567141	568817	-	1677	798	3854	3649	3715	770	196063	275042	255526	261214	178283
EC042_RS02710	NC_017626	569055	570275	-	1221	717	3483	3802	3212	728	241952	341396	365671	310192	231509
ushA	NC_017626	570493	572145	+	1653	470	1632	2428	1856	389	117152	118159	172492	132396	913753
EC042_RS02720	NC_017626	572182	572661	-	480	159	503	771	667	129	136484	125414	188628	163853	104352
EC042_RS02725	NC_017626	572865	573659	-	795	522	1570	2202	1888	597	270538	236348	325.27	280.03	291581
copA	NC_017626	574077	576581	-	2505	584	2153	2791	2653	561	960572	102862	130842	124882	869575
EC042_RS02735	NC_017626	576844	577776	+	933	252	1020	1496	1042	308	111287	130839	188297	131691	128.18
EC042_RS02740	NC_017626	577779	579071	+	1293	556	1967	2639	1851	907	177174	182065	239682	168802	272371
EC042_RS02745	NC_017626	579409	580764	+	1356	335	833	1700	930	1262	101791	73.52	147226	808711	361.37
EC042_RS02755	NC_017626	580873	601650	+	20778	5431	7831	22709	10519	3383	107696	451059	128348	596954	632194
EC042_RS02760	NC_017626	601654	603816	+	2163	572	2118	3395	2375	437	108959	117.19	184322	129472	784471
EC042_RS02765	NC_017626	603813	604988	+	1176	265	1033	1161	1220	220	92846	105127	115936	122327	726386
EC042_RS02770	NC_017626	604985	605392	+	408	89	472	329	450	73	898783	138453	946956	130054	694728
EC042_RS02775	NC_017626	605396	605599	-	204	60	138	205	125	66	121184	809598	118.01	722521	125622
EC042_RS02780	NC_017626	605596	606018	-	423	113	258	400	293	87	110068	729961	111049	816766	798603
EC042_RS02785	NC_017626	606104	608257	-	2154	642.33	1558.67	2573.33	1712.83	499.17	122868	866022	140295	937646	899818
EC042_RS02790	NC_017626	608624	608986	+	363	237	567	587	499	233	269009	186938	189.9	162093	249231
EC042_RS02795	NC_017626	609172	609630	-	459	185	608	804	620	143	166067	158.53	205701	159276	120969
EC042_RS02800	NC_017626	609627	610544	-	918	281	1071	1426	1092	294	126121	139626	182419	140265	124353
EC042_RS02805	NC_017626	610690	611367	+	678	223	941	968	1077	317	135519	166104	167664	187308	181544
EC042_RS02810	NC_017626	611354	612133	+	780	292	998	1252	1167	255	154246	153129	188497	176.42	126.94
EC042_RS02815	NC_017626	612196	613050	-	855	456	952	1222	1030	373	219747	133257	167841	142.05	169393
EC042_RS02820	NC_017626	613111	613881	-	771	297	722	840	798	300	158718	112074	127944	122045	151084
EC042_RS02825	NC_017626	613910	614533	-	624	3019	3047	2731	2215	2407	1993.44	584397	513962	418562	1497.76
EC042_RS02830	NC_017626	614504	615190	+	687	509	1541	1535	1566	604	305271	268452	262389	268785	341375
EC042_RS02835	NC_017626	615187	617601	+	2415	1102	5250	5896	5431	1077	188014	260173	286704	265175	173161
EC042_RS02840	NC_017626	618314	619408	-	1095	359	994	1417	1040	205	135084	108641	151967	111993	726928
EC042_RS02845	NC_017626	619477	620403	-	927	288	943	1572	1051	264	128008	121745	199144	133688	110.58
EC042_RS02850	NC_017626	620633	621115	+	483	215	1335	1366	1366	230	183407	330792	332122	333483	184898
EC042_RS02855	NC_017626	621193	622008	+	816	285	2002	1859	2061	370	143906	293626	267537	297823	176061
EC042_RS02860	NC_017626	622098	623879	+	1782	492	3788	2939	3725	537	113758	254403	193.68	246484	117009
EC042_RS02865	NC_017626	623892	624668	+	777	166	1136	671	1137	225	880262	174976	101413	172548	112438
EC042_RS02870	NC_017626	624768	625646	+	879	246	1927	1465	2036	308	115311	262369	195723	273124	136055
EC042_RS02875	NC_017626	625815	627269	+	1455	539	4644	3937	3805	972	152634	381988	317758	308363	259391
EC042_RS02880	NC_017626	627330	628691	+	1362	415	2741	1949	2802	456	125544	240853	168046	242584	129999
EC042_RS02885	NC_017626	628748	630049	+	1302	931	6407	5937	5677	1310	294621	588.93	535488	514136	390672
EC042_RS02890	NC_017626	630071	631216	+	1146	350	2918	3329	2508	382	125837	304734	341133	258056	129429
EC042_RS02895	NC_017626	631346	632131	-	786	188	594	856	661	233	985508	904449	127893	991629	115103
EC042_RS02900	NC_017626	632142	633377	-	1236	329	966	1513	1124	296	109674	93536	143752	107.23	929876
EC042_RS02905	NC_017626	633399	634448	-	1050	292	863	1579	1057	577	114583	983653	176598	118701	213373
EC042_RS02910	NC_017626	634765	636432	+	1668	521	1827	2185	2317	516	128696	131088	153833	163795	120117
EC042_RS02915	NC_017626	636442	637701	+	1260	360	1615	1999	1921	369	117722	153399	186.31	179774	113712
EC042_RS02920	NC_017626	637712	638527	+	816	292	959	1149	1199	229	147441	140653	165357	173.26	108968
EC042_RS02925	NC_017626	638524	639417	+	894	274	1562	2112	1790	294	126281	209105	277428	236094	127691
EC042_RS02930	NC_017626	639544	640611	-	1068	272	684	1055	820	156	104936	766488	116005	905343	56716
purE	NC_017626	640608	641117	-	510	196	619	871	724	204	158347	145258	200559	167394	155314
EC042_RS02940	NC_017626	641235	641957	-	723	220	700	1147	886	193	125375	115872	186303	144499	103.65
EC042_RS02945	NC_017626	641960	642454	-	495	173	606	963	630	201	144001	146517	228463	150074	157668
cysS	NC_017626	642628	644013	+	1386	687	1559	1639	1875	514	204229	134618	138.87	159518	143996
EC042_RS02955	NC_017626	644049	644570	-	522	347	1345	2088	1350	432	273895	308.37	469736	304953	321.34
EC042_RS02960	NC_017626	644678	644890	-	213	105	482	705	481	80	203112	270824	388.69	266278	145835
EC042_RS02965	NC_017626	644892	645758	-	867	229	938	1185	978	228	108828	129.48	160507	133012	102.11
EC042_RS02970	NC_017626	646229	646771	+	543	155	568	511	621	274	117613	125.19	110513	134853	195931
EC042_RS02975	NC_017626	646991	647683	+	693	282	1333	1192	1290	742	167664	230206	201993	219496	415741
EC042_RS02980	NC_017626	647714	650323	+	2610	928	5859	5011	5558	1814	146498	268.66	225464	251101	269866
fimH	NC_017626	650336	651343	+	1008	297	2026	1696	1864	520	121401	240547	197587	218.05	200306
EC042_RS02990	NC_017626	651354	651869	+	516	180	1314	953	1266	292	143.73	304766	216889	289304	219728
EC042_RS02995	NC_017626	651872	652504	-	633	305	716	1203	741	473	198528	135372	223.18	138034	290141
EC042_RS03000	NC_017626	652747	652823	+	77	68	318	269	366	63	363867	494261	410257	560481	317689
EC042_RS03005	NC_017626	652869	653630	-	762	436	1520	1651	1470	538	235753	238731	254.44	227474	274144
EC042_RS03010	NC_017626	653813	654703	-	891	216	737	660	808	192	998851	989943	869882	106931	836711
EC042_RS03015	NC_017626	654704	657676	-	2973	831	3259	2876	3523	719	115168	131193	113603	139729	939044
nfrB	NC_017626	657663	659900	-	2238	920	3792	3258	3706	895	169376	202782	170956	195261	155.28
EC042_RS03025	NC_017626	660237	660773	-	537	183	838	2134	465	326	140411	186763	466674	102105	235719
EC042_RS03030	NC_017626	660838	661266	-	429	139	476	681	332	126	133.5	132791	186416	912538	114042
EC042_RS03035	NC_017626	661294	661740	-	447	170	612	1522	335	268	156699	163857	399854	883706	232798
EC042_RS03040	NC_017626	662071	662313	-	243	115	806	798	586	187	194992	396962	385648	284356	298805
EC042_RS03045	NC_017626	662347	662583	-	237	79	635	933	400	195	137342	320661	462304	199013	319476
EC042_RS03050	NC_017626	662561	663697	-	1137	293.17	2480.16	2177.83	1553.50	713.17	106239	261.06	224935	161109	243548
EC042_RS03055	NC_017626	663776	664045	-	270	107	982	639	739.50	136	163284	435279	277927	322957	195581
EC042_RS03060	NC_017626	664063	664524	-	462	159	874.50	511	632	266	141801	226536	129889	161304	223559
EC042_RS03065	NC_017626	664527	664727	-	201	38	308	206	263	39	778955	183.39	120355	154287	753391
EC042_RS03070	NC_017626	664712	665203	-	492	72.67	857.91	419.33	681.50	200.00	608576	208688	100089	163332	157.84
EC042_RS03075	NC_017626	665219	665596	-	378	57.68	414.73	332.87	271.33	75.16	628721	131309	103413	846401	772053
EC042_RS03080	NC_017626	665641	665916	-	276	63.43	211.75	176.27	197.59	44.39	946914	918194	750003	844163	624494
EC042_RS03085	NC_017626	665945	666625	-	681	222.00	1870.67	1376.67	1179.67	11.67	134317	328753	237398	204.26	665389
EC042_RS03090	NC_017626	666865	667176	-	312	89	676	286	473	0	117533	259306	107648	178763	0
EC042_RS03095	NC_017626	667269	668063	-	795	300	3797	2543.50	2427	0	155482	571602	375715	359976	0
EC042_RS03100	NC_017626	668311	668625	-	315	177	1741	1006	1167	1	231519	661467	375043	436848	123265
EC042_RS03105	NC_017626	668679	669719	-	1041	337.50	2489	1986	1691	1	133582	286.15	224038	191542	0.372993
EC042_RS03110	NC_017626	669831	670871	-	1041	374.50	2751.50	1968	1971	0	148227	316329	222008	223258	0
EC042_RS03115	NC_017626	670897	671196	-	300	93	903	963	526	0	127728	360236	376963	206745	0
EC042_RS03120	NC_017626	671565	673013	-	1449	525	3077	2322	2751	61	149285	254144	188186	223868	163461
EC042_RS03125	NC_017626	673003	673686	-	684	194	951	895	1062	135	116861	166397	153.66	183079	766354
EC042_RS03130	NC_017626	673843	675225	+	1383	323	1323	1240	1591	541	962288	114487	105292	135.65	151889
EC042_RS03135	NC_017626	675249	675581	+	333	129	769	1160	656	239	159614	276377	409079	232.29	278.68
EC042_RS03140	NC_017626	675597	676820	+	1224	356	1531	1490	1764	340	119838	149697	142955	169937	107857
EC042_RS03145	NC_017626	676832	679975	+	3144	778	4995	5334	5153	752	101958	190.14	199234	193263	928725
EC042_RS03150	NC_017626	680077	681454	+	1378	478	2486	2056	2741	444	142923	215.91	175214	234547	125108
EC042_RS03155	NC_017626	681535	682782	-	1248	362	1347	1629	1359	447	119514	129173	153285	128403	139074
EC042_RS03160	NC_017626	682890	683543	-	654	259	808	896	748	290	163172	147861	160888	134863	172176
EC042_RS03165	NC_017626	683637	684005	-	369	200	600	682	678	212	223.32	194601	217046	216657	223.08
EC042_RS03170	NC_017626	684070	684318	-	249	165	335	362	373	155	273029	161015	170727	176636	241704
EC042_RS03175	NC_017626	684384	685502	-	1119	532	1595	2232	1619	621	195887	170589	234238	170603	215483
EC042_RS03180	NC_017626	685514	685690	+	177	137	657	1191	577	171	318913	444235	790192	384391	375124
EC042_RS03185	NC_017626	685721	685921	-	201	629	530.50	547.50	561.50	849	1289.38	315871	319876	329.4	1640.07
EC042_RS03190	NC_017626	685956	686108	+	153	20	109.50	99	124.50	30	538596	856531	759867	959507	761345
EC042_RS03195	NC_017626	686458	686610	+	153	20.50	103	85.50	140	23	552061	805686	656249	107896	583698
EC042_RS03200	NC_017626	686732	687361	-	630	160	506	704	590	173	104642	961236	131228	110429	106625
EC042_RS03205	NC_017626	687527	689767	-	2241	606	2181	3197	2529	557	111418	116475	167531	133069	965084
EC042_RS03210	NC_017626	690010	691212	+	1203	331	1656	1870	1735	306	113367	164746	182545	170061	987661
EC042_RS03215	NC_017626	691215	691433	+	219	58	188	229	271	55	109121	102739	122796	145914	975148
entF	NC_017626	691430	695311	+	3882	1125	4000	4539	4976	1079	119405	123318	137309	151145	107924
EC042_RS03225	NC_017626	695526	696659	+	1134	305	856	1376	1093	386	110818	903402	142495	113652	132168
EC042_RS03230	NC_017626	696656	697471	-	816	220	589	901	710	183	111086	863864	129667	102598	870789
EC042_RS03235	NC_017626	697468	698460	-	993	349	763	1495	993	289	144811	919593	176801	117915	113006
EC042_RS03240	NC_017626	698457	699461	-	1005	320	592	2031	788	306	131192	704979	237322	92455	118224
EC042_RS03245	NC_017626	699572	700822	+	1251	562	2416	4510	2507	571	185099	231132	423363	236302	177227
EC042_RS03250	NC_017626	700826	701782	-	957	289	517	1410	636	205	124426	646545	173022	783638	831752
EC042_RS03255	NC_017626	701971	703146	+	1176	567	2172	2824	2396	562	198655	221041	282001	240243	185559
entE	NC_017626	703156	704766	+	1611	516	2408	2833	2673	533	131971	178888	206512	195647	128465
EC042_RS03265	NC_017626	704780	705637	+	858	495	1278	1070	1237	289	237707	178264	146.45	170002	130786
EC042_RS03270	NC_017626	705637	706383	+	747	233	1196	1444	1370	196	128517	191616	227008	216257	101.88
EC042_RS03275	NC_017626	706386	706799	+	414	84	730	682	847	125	835995	211029	193454	241242	117236
EC042_RS03280	NC_017626	706980	709085	+	2106	2013	5443	5338	5466	1195	393831	309314	297656	306042	220324
EC042_RS03285	NC_017626	709267	709464	+	198	75	307	324	392	62	156071	185564	192165	233449	121585
EC042_RS03290	NC_017626	709474	710562	-	1089	333	1064	1902	960	231	125991	116932	205105	103947	823637
EC042_RS03295	NC_017626	710670	711830	+	1161	503	2673	2490	2494	500	178509	275542	251861	253.3	167221
EC042_RS03300	NC_017626	711831	712448	-	618	233	951	1581	857	294	155343	184167	300426	163517	184719
EC042_RS03305	NC_017626	712433	713653	-	1221	788	1807	2212	1656	1134	265.91	177118	212747	159925	360.62
EC042_RS03310	NC_017626	713800	714702	-	903	325	921	2646	694	715	148293	122065	344109	906238	307447
dsbG	NC_017626	714910	715656	-	747	319	1124	1454	1170	352	175952	180.08	228.58	184687	182968
EC042_RS03320	NC_017626	716028	716591	+	564	262	1124	946	1044	281	191402	238.51	196973	218269	193455
EC042_RS03325	NC_017626	716836	718401	+	1566	431	2125	1877	2322	421	113399	162401	140756	174.84	104386
EC042_RS03330	NC_017626	718522	718950	-	429	209	581	562	542	216	200731	162084	153841	148975	195501
EC042_RS03335	NC_017626	719306	719716	-	411	140	634	666	573	147	140.35	184615	190295	164393	138876
EC042_RS03340	NC_017626	719946	720752	-	807	330	1091	1112	1251	372	168487	161797	161817	182791	178987
EC042_RS03345	NC_017626	720866	722329	-	1464	640	2350	2585	2481	670	180121	192109	207354	199828	177699
citG	NC_017626	722380	723258	-	879	382	1454	1511	1553	406	179.06	197968	201869	208331	179345
citX	NC_017626	723233	723784	-	552	150	543	548	554	136	111964	117728	116583	118343	956647
EC042_RS03360	NC_017626	723788	725320	-	1533	537	1950	2818	2213	446	144.33	152234	215.87	170.22	112965
EC042_RS03365	NC_017626	725331	726239	-	909	327	1076	1400	1019	283	148221	141667	180866	132185	120886
EC042_RS03370	NC_017626	726236	726532	-	297	97	287	487	407	80	134567	115.65	192.56	161588	104589
EC042_RS03375	NC_017626	726547	727605	-	1059	405	1014	1527	1132	513	157574	114594	169331	126044	188093
dpiB	NC_017626	727985	729643	+	1659	447	2696	2598	2749	897	111016	194488	183902	195388	209941
dpiA	NC_017626	729612	730292	+	681	226	981	754	1078	212	136737	172402	130022	186656	120876
dcuC	NC_017626	730333	731718	-	1386	451	1878	2010	1790	638	134072	162163	170305	152286	178735
pagP	NC_017626	732307	732867	+	561	174	1182	1607	959	833	127794	252159	336393	201.57	576546
EC042_RS03400	NC_017626	733042	733251	+	210	408	417	443	410	543	800508	237.65	247.73	230216	1004
EC042_RS03405	NC_017626	733305	733688	-	384	146	491	531	566	150	156656	153028	162389	173802	151674
EC042_RS03410	NC_017626	733784	734572	+	789	272	1124	841	1259	241	142042	170494	125174	188156	118602
tatE	NC_017626	734701	734904	+	204	90	736	788	623	117	181776	431785	453618	360104	222694
EC042_RS03420	NC_017626	735005	735970	-	966	361	1130	1172	1151	357	153977	139998	142477	140497	143497
EC042_RS03425	NC_017626	736179	737132	-	954	600	1661	2171	1551	1000	259136	208373	267242	191705	407009
EC042_RS03430	NC_017626	737191	737340	+	150	52	326	538	244	317	142836	260104	421197	191809	820578
EC042_RS03435	NC_017626	737392	738033	-	642	341	1255	1725	1410	447	218849	233953	315535	258973	270349
EC042_RS03440	NC_017626	738134	738397	-	264	167	356	414	363	131	260638	161386	184158	162134	192672
EC042_RS03445	NC_017626	738507	739718	-	1212	486	1311	1424	1522	585	165218	129455	137975	148075	187415
EC042_RS03450	NC_017626	739858	740946	-	1089	467	1689	2151	1791	480	176691	185619	231956	193927	171145
EC042_RS03455	NC_017626	740957	742069	-	1113	542	1880	2604	2109	675	200645	202154	274751	223435	235484
EC042_RS03460	NC_017626	742072	743973	-	1902	713	2348	2345	2702	588	154456	147743	144786	167512	120038
EC042_RS03465	NC_017626	744004	744471	-	468	175	935	976	880	162	154.07	239104	244905	221721	134407
EC042_RS03470	NC_017626	744475	744792	-	318	109	417	366	432	166	141229	156938	135.16	160187	202.69
EC042_RS03475	NC_017626	745052	745663	-	612	218	850	834	845	185	146768	166222	160033	162808	117374
EC042_RS03480	NC_017626	745687	746328	-	642	284	1091	1048	1116	287	182267	203381	191699	204974	173.58
holA	NC_017626	746330	747361	-	1032	461	1326	1008	1559	413	184054	153774	114703	178.13	155.39
EC042_RS03490	NC_017626	747361	747942	-	582	227	490	335	548	217	160704	100761	675952	111027	144773
leuS	NC_017626	747957	750539	-	2583	777	3093	2714	3174	750	123943	143.31	123.39	144895	112743
EC042_RS03500	NC_017626	750774	751256	+	483	107	609	437	646	104	91277	150.9	106.25	157709	836061
EC042_RS03505	NC_017626	751327	752304	-	978	234	805	857	971	311	98583	985093	102905	117071	123473
EC042_RS03510	NC_017626	752468	753175	+	708	188	1232	1095	1120	271	109408	208256	181625	186533	148624
EC042_RS03515	NC_017626	753172	754440	+	1269	487	2948	2412	2625	847	158122	278026	223208	243915	259163
EC042_RS03520	NC_017626	754450	755004	-	555	117	367	664	386	189	868596	791395	140498	820096	132227
EC042_RS03525	NC_017626	755106	755813	+	708	240	1393	1268	1254	391	139.67	235471	210.32	208.85	214435
EC042_RS03530	NC_017626	755810	757261	+	1452	500	3055	2628	2959	606	141882	251805	212546	240297	162053
EC042_RS03535	NC_017626	757321	758991	-	1671	681	1920	1752	1877	585	167917	137513	123127	132452	135935
rihA	NC_017626	759075	760010	-	936	380	1863	2085	1822	505	167276	238209	261592	229532	209492
artP	NC_017626	760128	760853	-	726	195	972	1081	1019	226	110668	160232	174857	165504	120871
EC042_RS03550	NC_017626	760853	761527	-	675	772	1910	1743	1639	484	471236	338649	303241	286316	278416
EC042_RS03555	NC_017626	761527	762267	-	741	886	1563	1720	1653	646	492652	252442	272586	263042	338506
EC042_RS03560	NC_017626	762437	763345	-	909	885	1405	1569	1372	440	401148	184983	202.7	177976	187949
EC042_RS03565	NC_017626	763800	765677	+	1878	715	3959	4344	3745	838	156868	252296	271637	235.14	173261
lnt	NC_017626	765755	767293	-	1539	687	2079	2618	2129	575	183926	161672	199768	163.12	145071
EC042_RS03575	NC_017626	767318	768196	-	879	189	656	727	883	205	885927	893172	971269	118452	905559
EC042_RS03580	NC_017626	768286	768753	-	468	166	399	550	528	144	146146	102035	138.01	133033	119473
EC042_RS03585	NC_017626	768750	769790	-	1041	455	1340	1736	1565	380	180088	154054	195836	177269	141738
EC042_RS03590	NC_017626	769943	771367	-	1425	534	1096	1365	1317	461	154401	920483	112489	108979	125614
ubiF	NC_017626	771513	772688	+	1176	432	1776	1759	1921	375	151357	180741	175652	192615	123816
EC042_RS03600	NC_017626	772842	772916	-	75	41	60.50	99.50	72	31	225241	965416	155796	113199	160492
EC042_RS03605	NC_017626	772954	773028	-	75	28.50	47	79.50	59	26	156.57	749992	124.48	927601	134606
EC042_RS03610	NC_017626	773077	773153	-	77	37.50	119	254.50	196	42.50	200662	184959	388142	300148	214314
EC042_RS03615	NC_017626	773169	773243	-	75	34	137	225	148.50	24	186785	218615	352302	233472	124252
EC042_RS03620	NC_017626	773278	773352	-	75	40.50	94	168	94.50	18	222494	149998	263052	148573	931887
EC042_RS03625	NC_017626	773376	773460	-	85	37	73	92	70	20	179353	102784	127105	971068	913615
EC042_RS03630	NC_017626	773470	773546	-	77	10	37.50	40.50	51.50	16	535099	582855	617672	788655	806828
EC042_RS03635	NC_017626	773881	774144	+	264	90	495	603	599	107	140463	224399	268.23	267543	157374
asnB	NC_017626	774359	776023	-	1665	728	1985	2814	2058	761	180153	142681	198474	145748	177469
EC042_RS03645	NC_017626	776420	777172	-	753	276	720	826	822	257	151022	114435	128819	128.72	132523
EC042_RS03650	NC_017626	777220	778440	-	1221	727	2072	2790	2062	586	245326	203093	268338	199133	186352
nagA	NC_017626	778449	779597	-	1149	480	1221	1071	1136	398	172126	127179	109462	116581	134498
nagB	NC_017626	779657	780457	-	801	1212	1681	1080	1375	699	623.44	251163	158338	202414	338842
EC042_RS03665	NC_017626	780790	782736	+	1947	813	3170	3003	3297	770	172048	194856	181127	199675	153.56
EC042_RS03670	NC_017626	782939	784603	+	1665	609	1981	2149	2556	529	150705	142394	151571	181016	123365
chiP	NC_017626	785052	786458	+	1407	425	2194	2715	2133	483	124457	186622	226605	178759	133292
EC042_RS03680	NC_017626	786508	786834	+	327	78	383	332	399	79	982815	140175	119.23	143878	938061
fur	NC_017626	786918	787364	-	447	133	508	453	500	159	122594	136012	119.01	131896	138115
EC042_RS03690	NC_017626	787357	787443	-	87	43	78	129	86	45	203645	107299	174126	116.56	200838
EC042_RS03695	NC_017626	787409	787663	+	255	3490	2740	1262	1868	2314	5639.1	1285.97	581183	863788	3523.51
EC042_RS03700	NC_017626	787653	788183	-	531	440	961	1037	915	450	341415	216595	229339	203187	329056
EC042_RS03705	NC_017626	788323	788616	-	294	86	395	459	491	112	120525	160794	183341	196927	147919
EC042_RS03710	NC_017626	788756	789520	-	765	254	892	1021	981	255	136803	139548	156732	151209	129429
EC042_RS03715	NC_017626	789705	790250	+	546	109	414	426	434	108	822543	907461	916243	937276	768039
EC042_RS03720	NC_017626	790276	791916	+	1641	710	1635	1712	1937	478	178269	119242	122515	139185	113102
EC042_RS03725	NC_017626	792121	792615	+	495	166	466	466	479	173	138174	112668	110554	114104	135704
EC042_RS03730	NC_017626	792727	793404	-	678	286	830	935	991	301	173805	146.51	161948	172351	172381
EC042_RS03735	NC_017626	793401	796085	-	2685	1027	3176	4295	3650	855	157598	141565	187851	160295	123644
EC042_RS03740	NC_017626	796078	796650	-	573	175	828	1064	838	203	125837	172.94	218062	172449	137.56
EC042_RS03745	NC_017626	796659	798707	-	2049	563	2625	2967	2780	551	113212	153323	170047	159983	104415
EC042_RS03750	NC_017626	798730	800403	-	1674	554	2900	3326	2823	499	136358	207.33	233325	198.85	115744
kdpF	NC_017626	800403	800492	-	90	69	306	946	148	115	315887	406911	1234.36	193905	496143
EC042_RS03760	NC_017626	800805	801011	+	207	62	139	564	128	85	123409	803646	319965	729138	159441
EC042_RS03765	NC_017626	801113	801622	+	510	254	580	1033	740	263	205205	136106	237861	171093	200234
EC042_RS03770	NC_017626	801619	803037	+	1419	411	1218	1910	1495	374	119.34	102727	158068	124231	102339
EC042_RS03775	NC_017626	803079	804560	-	1482	602	2162	3629	2272	678	167368	174593	287563	180772	177637
EC042_RS03780	NC_017626	804831	805574	+	744	259	1063	1250	1014	276	143434	170994	197302	160707	144042
EC042_RS03785	NC_017626	805597	806253	+	657	459	1407	2420	1397	530	287854	256.3	432558	250727	313229
EC042_RS03790	NC_017626	806247	807179	+	933	336	1618	2227	1668	324	148382	207547	280306	210807	134839
EC042_RS03795	NC_017626	807169	807903	+	735	165	797	866	770	134	924957	129775	138364	123.53	707896
EC042_RS03800	NC_017626	807939	808730	+	792	389	1427	1706	1516	349	202371	215635	252958	225707	171101
EC042_RS03805	NC_017626	808727	809773	-	1047	696	1907	2249	1742	468	273897	217984	252253	196188	173561
EC042_RS03810	NC_017626	809925	810986	-	1062	335	1022	1281	973	319	129971	115172	141651	108034	116632
EC042_RS03815	NC_017626	810983	811714	-	732	303	959	1216	1011	245	170552	156793	195082	162858	129959
EC042_RS03820	NC_017626	811729	814179	-	2451	701	2136	2521	2314	653	117842	104299	120788	111324	103448
EC042_RS03825	NC_017626	814239	814805	-	567	319	749	4906	576	637	231.81	158095	1016.1	119787	436223
gltA	NC_017626	815195	816478	-	1284	690	1495	1602	1426	559	221416	139347	146518	130956	169044
EC042_RS03835	NC_017626	816466	816650	+	185	16749	5407	3120	2955	5399	37302.8	3497.88	1980.51	1883.46	11331.7
sdhC	NC_017626	817171	817575	+	405	274	774	733	684	233	278754	228721	212541	199146	223384
sdhD	NC_017626	817569	817916	+	348	554	1356	1342	1166	470	655927	466338	452863	395084	524409
sdhA	NC_017626	817916	819682	+	1767	1126	2871	2937	2534	674	262559	194454	195192	169099	148107
sdhB	NC_017626	819698	820414	+	717	250	912	775	948	317	143663	152228	126934	155905	171669
EC042_RS03860	NC_017626	820567	820782	+	216	466	409	308	273	372	888908	226616	167452	149032	668715
EC042_RS03865	NC_017626	820764	823565	+	2802	1623	3528	3703	3668	1405	238658	150689	155196	154359	194697
EC042_RS03870	NC_017626	823580	824797	+	1218	549	1342	1348	1564	394	185716	131864	129968	151412	125603
sucC	NC_017626	825072	826238	+	1167	834	1408	1570	1609	653	294456	144395	157987	162576	217267
EC042_RS03880	NC_017626	826238	827107	+	870	552	1390	1205	1286	347	261424	191212	162653	174298	154868
EC042_RS03885	NC_017626	827773	828678	+	906	240	1286	1482	1136	504	109146	169876	192094	147.85	216
EC042_RS03890	NC_017626	828712	829314	-	603	130	670	976	606	162	888282	132977	190076	118502	104316
EC042_RS03895	NC_017626	829324	830976	-	1653	518	1861	2490	1856	709	129117	134739	176897	132396	166543
EC042_RS03900	NC_017626	831084	832364	-	1281	552	1974	2365	2049	666	177548	184424	216808	188609	201872
EC042_RS03905	NC_017626	832525	832842	-	318	68	214	252	318	81	881062	805391	930609	117915	989031
EC042_RS03910	NC_017626	832839	834209	-	1371	374	1651	2114	1650	330	112398	144122	181076	141911	934606
EC042_RS03915	NC_017626	834213	835454	-	1242	382	1445	1736	1359	315	126726	139241	164143	129023	984784
EC042_RS03920	NC_017626	835454	836899	-	1446	468	1778	2143	1769	378	133353	147158	174039	144255	101502
EC042_RS03925	NC_017626	836918	838306	-	1389	392	1314	1465	1400	376	116281	113217	123859	118849	105108
EC042_RS03930	NC_017626	838306	838755	-	450	86	357	441	367	115	787428	949458	115085	961665	992287
EC042_RS03935	NC_017626	838942	839109	-	168	32	112	251	70	62	784812	797864	175452	491314	143296
EC042_RS03940	NC_017626	839303	839602	-	300	193	462	1349	373	334	265.07	184307	528062	146608	432292
EC042_RS03945	NC_017626	839806	840633	-	828	491	1154	2998	897	971	244.33	166.8	425202	127742	455345
EC042_RS03950	NC_017626	841556	843124	+	1569	844	3825	2326	3406	763	221638	291762	174093	255972	188822
EC042_RS03955	NC_017626	843140	844279	+	1140	966	3065	1909	2781	594	349138	321.77	196.65	287651	202318
EC042_RS03960	NC_017626	844294	844407	+	114	42	249	111	293	49	151799	261406	114344	303063	166895
EC042_RS03965	NC_017626	844407	844700	+	294	115	716	567	709	134	161167	291465	226.48	284.36	176974
EC042_RS03970	NC_017626	844850	845254	+	405	155	811	591	879	225	157689	239655	171367	255.92	215715
EC042_RS03975	NC_017626	845260	845943	+	684	409	1644	1143	1518	469	246372	287651	196238	261689	266237
EC042_RS03980	NC_017626	845947	846375	+	429	217	708	349	667	159	208414	197513	955349	183332	143.91
tolA	NC_017626	846440	847705	+	1266	331	2300	2461	2117	329	107726	217427	228282	197178	100905
tolB	NC_017626	847838	849130	+	1293	18643	12315	5159	9951	8028	5940.76	1139.87	468555	907483	2410.8
EC042_RS03995	NC_017626	849165	849686	+	522	205	865	695	989	209	161811	198.32	156354	223407	155463
EC042_RS04000	NC_017626	849696	850487	+	792	191	869	686	1076	191	993649	131315	101717	160198	936397
EC042_RS04005	NC_017626	850652	850727	+	76	17.33	95.33	80.67	109.67	26.17	939528	150119	124.65	170155	133703
EC042_RS04010	NC_017626	850763	850838	+	76	22.40	84.20	90.20	105.60	11.40	121439	132592	139376	163.84	582429
EC042_RS04015	NC_017626	850841	850916	+	76	27.17	82.33	90.33	102.17	22.17	147299	129648	139577	158519	113267
EC042_RS04020	NC_017626	850968	851043	+	76	9.20	80.27	63.05	85.80	14.93	498769	126404	974239	133.12	762778
EC042_RS04025	NC_017626	851047	851122	+	76	33	165.67	110.00	172.83	25	178906	260886	169.97	268149	127726
EC042_RS04030	NC_017626	851269	851344	+	76	15.17	112.50	113.67	103.50	45.67	822426	177157	175641	160582	233329
EC042_RS04035	NC_017626	851378	851453	+	76	17	65.33	52.17	66.25	7.67	921638	102877	806123	102788	391863
EC042_RS04040	NC_017626	851483	851833	+	351	224.50	1210	1908.50	1220.25	230.25	263532	412571	638527	409932	254709
EC042_RS04045	NC_017626	852013	853056	+	1044	352	1659	1507	1700	361	138921	190181	169514	192008	134264
EC042_RS04050	NC_017626	853094	853813	+	720	278	1945	1883	1931	401	159088	323301	307123	316242	216254
EC042_RS04055	NC_017626	853810	854751	-	942	496	1578	2334	1567	548	216948	200482	290967	196.15	225882
EC042_RS04060	NC_017626	854865	855245	-	381	236	646	722	567	200	255218	202921	222539	175.48	203825
EC042_RS04065	NC_017626	855340	855453	-	114	256	224	328	156	261	925252	235.16	337.88	161358	888971
EC042_RS04070	NC_017626	855561	856613	+	1053	363	1394	1312	1534	364	142038	158436	146319	171778	134222
gpmA	NC_017626	856779	857531	-	753	244	874	991	1071	238	133512	138911	154551	167712	122725
galM	NC_017626	857734	858774	-	1041	259	929	995	930	255	102512	106803	112245	105342	951133
EC042_RS04085	NC_017626	858768	859916	-	1149	391	1056	1235	1149	296	140211	109993	126224	117915	100028
EC042_RS04090	NC_017626	859920	860966	-	1047	363	1033	1387	1097	276	142851	118079	155569	123546	102356
EC042_RS04095	NC_017626	860976	861992	-	1017	412	1075	1761	1158	332	166917	126505	203344	134263	126756
EC042_RS04100	NC_017626	862255	863727	-	1473	513	1514	1881	1631	546	143496	123011	149962	130563	143927
EC042_RS04110	NC_017626	863795	864583	-	789	746	979	1326	1080	499	389571	148.5	197361	161405	245.57
EC042_RS04115	NC_017626	864712	864861	+	150	82	201	129	257	69	225241	160371	100993	202028	178612
modA	NC_017626	865027	865800	+	774	340	1873	1769	1750	381	180993	289612	268399	266604	191133
modB	NC_017626	865800	866489	+	690	403	2527	2611	2294	441	240647	438305	444377	392026	248166
modC	NC_017626	866492	867550	+	1059	379	2113	1842	2106	341	147458	238794	204262	234495	125029
EC042_RS04135	NC_017626	867551	868369	-	819	712	1210	1469	1241	584	358196	176816	210636	178673	276873
EC042_RS04140	NC_017626	868524	869519	+	996	361	1604	1356	1687	287	149339	192737	159.88	199722	111886
EC042_RS04145	NC_017626	869560	870513	-	954	279	1047	1422	1028	587	120498	131347	175043	127062	238914
EC042_RS04150	NC_017626	870697	871749	+	1053	244	1215	948	1325	342	954743	138092	105724	148374	126.11
EC042_RS04155	NC_017626	871825	873258	+	1434	565	2642	2483	2624	630	162339	220498	203339	215767	170586
EC042_RS04160	NC_017626	873441	875702	+	2262	866	3709	2925	3749	853	157743	196239	151854	195431	146423
EC042_RS04165	NC_017626	875771	877054	-	1284	427	1555	1464	1822	468	137021	144939	133897	167322	141525
EC042_RS04170	NC_017626	877189	878259	-	1071	437	2107	2110	1947	584	168119	235448	231359	214362	211727
EC042_RS04175	NC_017626	878237	878455	-	219	66	311	349	262	76	124172	169956	187144	141068	134748
EC042_RS04180	NC_017626	878561	878905	-	345	142	381	360	411	167	169588	132168	122.54	140473	187953
EC042_RS04185	NC_017626	879006	879185	-	180	33	222	266	177	49	755381	147605	173541	115.95	105.7
EC042_RS04190	NC_017626	879282	879986	-	705	166	932	873	950	173	970161	158215	145418	158893	952816
EC042_RS04195	NC_017626	879989	880180	-	192	55	272	237	234	62	118028	169546	144958	143709	125384
EC042_RS04200	NC_017626	880182	880808	-	627	194	1155	1066	968	216	127485	220462	199657	182045	133764
EC042_RS04205	NC_017626	880805	880972	-	168	45	291	249	241	78	110364	207302	174054	169152	180276
EC042_RS04210	NC_017626	880989	881303	-	315	93	526	564	515	131	121646	199846	210263	192782	161478
EC042_RS04215	NC_017626	881315	881797	-	483	151	1188	1360	952	353	128812	294367	330663	232413	283779
EC042_RS04220	NC_017626	881781	882692	-	912	205	1311	1157	1168	323	926155	172039	148982	151014	137518
EC042_RS04225	NC_017626	882689	882997	-	309	101	638	599	599	155	134675	247106	227647	228.58	194771
EC042_RS04230	NC_017626	883082	883234	-	153	38	126	114	162	52	102333	985597	874999	124852	131967
EC042_RS04245	NC_017626	883548	884018	-	471	170	820	886	651	319	148714	208359	220906	162979	262979
EC042_RS04250	NC_017626	884027	884353	-	327	106	624	467	671	135	133562	228379	167712	241961	160302
EC042_RS04255	NC_017626	884657	885061	-	405	146	1050	1122	773	334	148533	310281	325336	225058	320216
EC042_RS04260	NC_017626	885058	885690	-	633	185	847	701	819	237	120418	160.14	130049	152563	145377
EC042_RS04265	NC_017626	885794	886009	+	216	103	305	411	283	167	196475	168992	223451	154491	300203
EC042_RS04270	NC_017626	886129	886407	+	279	78	407	872	344	150	115.19	174586	367034	145387	208756
EC042_RS04275	NC_017626	886590	887411	+	822	222	1334	984	1422	326	111277	194225	140578	203985	153992
EC042_RS04280	NC_017626	887408	888784	+	1377	377	2390	1899	2487	481	112806	207723	161951	212967	135632
EC042_RS04285	NC_017626	888781	889050	+	270	122	888.50	667	813	133	186175	393835	290106	355056	191267
EC042_RS04290	NC_017626	889047	889145	+	99	64	131	98	124	34	266.36	158364	116248	147692	133351
EC042_RS04295	NC_017626	889325	889765	+	441	206	1624	1638	1235	348	192466	440725	436184	330216	306403
EC042_RS04300	NC_017626	889762	890607	+	846	220	1479	1161	1280	337.50	107146	209227	161159	178406	154901
EC042_RS04305	NC_017626	890604	890786	+	183	48	293	256	223	72	108072	191618	164279	143689	152768
EC042_RS04310	NC_017626	890783	890953	+	171	32	361	225.50	330	88.50	771043	252657	154862	227556	200955
EC042_RS04315	NC_017626	890946	891455	+	510	114	686	632	655	212	92.1	160981	145526	151.44	161405
EC042_RS04320	NC_017626	891448	891723	+	276	100	702	694	632	146	149285	304403	295287	270009	205398
EC042_RS04325	NC_017626	891720	892082	+	363	142	917	837	805	233	161178	302331	270778	261493	249231
EC042_RS04330	NC_017626	892079	892267	+	189	50	374	281	383	91	109002	236826	174598	238.95	186953
EC042_RS04335	NC_017626	892264	892752	+	489	134	495	293	504	128	112907	121148	703644	121532	101637
EC042_RS04340	NC_017626	893378	893701	+	324	127	519	460	569	158	161504	191709	166727	207.08	189349
EC042_RS04345	NC_017626	893685	894161	+	477	161	805	952	869	187	139.07	201975	234376	214819	152221
EC042_RS04350	NC_017626	894158	894595	+	438	103	515	373	534	129	96892	140719	100007	143.76	114358
EC042_RS04355	NC_017626	895025	895276	+	252	103	302	372	367	133	168408	143426	173355	171726	204929
EC042_RS04360	NC_017626	895489	895839	+	351	97	435	445	524	119	113865	148321	148884	176033	131641
EC042_RS04365	NC_017626	895965	896459	+	495	208	926	1359	1215	202	173134	223886	322.41	289429	158452
EC042_RS04370	NC_017626	896456	898189	+	1734	514	2216	2546	2832	510	122135	152947	172426	192581	114202
EC042_RS04375	NC_017626	898201	898383	+	183	130	570	728	573	113	292696	372773	467169	369.21	239761
EC042_RS04380	NC_017626	898383	899624	+	1242	372	1722	1887	2112	381	123409	165933	178.42	200513	119112
EC042_RS04385	NC_017626	899602	900252	+	651	169	804	822	917	169	106962	147807	148281	166096	100799
EC042_RS04390	NC_017626	900267	901472	+	1206	412	1662	2348	1973	406	140759	164932	228636	192908	130717
EC042_RS04395	NC_017626	901522	901722	+	201	88	384	427	429	75	180.39	228642	249474	251.67	144883
EC042_RS04400	NC_017626	901725	902048	+	324	165	477	523	646	119	209828	176195	189562	235103	142611
EC042_RS04405	NC_017626	902045	902455	+	411	141	570	746	661	164	141352	165979	213153	189.64	154937
EC042_RS04410	NC_017626	902430	902936	+	507	206	752	1159	837	178	167411	177513	268454	194665	136321
EC042_RS04415	NC_017626	902933	903493	+	561	132	637	735	829	132	969473	135893	153857	174246	913615
EC042_RS04420	NC_017626	903502	903672	+	171	93	269	325	331	52	224084	188268	223193	228246	118075
EC042_RS04425	NC_017626	903656	905152	+	1497	336	1768	1632	2028	371	924788	141345	128024	159741	962286
EC042_RS04430	NC_017626	905152	905508	+	357	70	350	228	423	69	807895	117333	749999	139715	750469
EC042_RS04435	NC_017626	905508	905777	+	270	76	483	443	524	118	115978	214094	192679	228843	169695
EC042_RS04440	NC_017626	905919	907751	+	1833	616	3339	3305	3391	672	138466	218009	211.74	218.14	142.35
EC042_RS04445	NC_017626	908198	909523	+	1326	309	1447	1343	1558	323	960152	130601	118.94	138546	945825
EC042_RS04450	NC_017626	909523	910602	+	1080	270	1418	1387	1498	261	103007	157135	150816	163553	938358
EC042_RS04455	NC_017626	910602	911150	+	549	203	810	830	917	178	152352	176577	177541	196955	125892
EC042_RS04460	NC_017626	911150	911575	+	426	139	661	555	636	129	134.44	185.7	152995	176043	117.58
EC042_RS04465	NC_017626	911562	912620	+	1059	497	1409	1287	1578	503	193368	159234	142717	175704	184427
EC042_RS04470	NC_017626	912611	913195	+	585	186	652	502	777	194	131003	133387	100772	156616	128765
EC042_RS04475	NC_017626	913199	914131	+	933	462	1520	1825	1707	427	204026	194976	229707	215736	177704
EC042_RS04480	NC_017626	914132	914536	+	405	133	371	481	546	131	135307	109632	139471	158967	125594
EC042_RS04485	NC_017626	914835	916310	-	1476	413	920	1237	705	483	115289	745971	984186	563214	127061
EC042_RS04490	NC_017626	916307	917224	-	918	727	1363	1348	1430	596	326.3	177694	172441	183681	252.09
EC042_RS04495	NC_017626	917221	917583	-	363	520	965	677	617	665	590.23	318157	219016	200424	711323
EC042_RS04500	NC_017626	918032	918508	-	477	311	704	483	603	275	268638	176634	118911	149063	223855
EC042_RS04505	NC_017626	918567	919799	-	1233	364	1535	1582	1486	319	121636	148993	150674	142.11	100457
EC042_RS04510	NC_017626	919943	920983	+	1041	278	1262	1415	1395	246	110032	145087	159625	158013	917564
EC042_RS04515	NC_017626	920980	922134	+	1155	306	1315	1573	1734	275	109.16	136259	159934	177026	924491
EC042_RS04520	NC_017626	922121	922876	+	756	200	544	500	679	137	109002	861187	77668	105905	70364
bioD	NC_017626	922869	923546	+	678	148	591	586	774	150	899408	104323	101499	134611	85904
EC042_RS04530	NC_017626	924125	926146	+	2022	690	2737	2928	2858	648	140602	162	170053	166668	124436
EC042_RS04535	NC_017626	926293	927201	-	909	351	1001	1317	1174	330	159099	131792	170144	152291	140962
EC042_RS04540	NC_017626	927444	927599	-	156	4354	3467	1383	1962	2641	11499.8	2659.8	1041.1	1483.01	6573.49
moaA	NC_017626	927598	928587	+	990	382	1292	1063	1533	426	158984	156188	126093	182.59	167081
EC042_RS04550	NC_017626	928609	929121	+	513	201	1068	998	979	308	161437	249158	228458	225028	233123
moaC	NC_017626	929124	929609	+	486	176	770	703	856	173	149211	189616	169869	207686	138217
moaD	NC_017626	929602	929847	+	246	234	475	493	462	221	391927	231089	235345	221451	348826
moaE	NC_017626	929849	930301	+	453	86	606	646	613	80	782213	160101	167467	159563	685715
EC042_RS04570	NC_017626	930438	931142	+	705	311	1517	1099	1338	357	181759	257523	183064	223788	196622
EC042_RS26965	NC_017626	931322	931648	+	327	88	480	466	444	138	110882	175677	167352	160105	163864
EC042_RS26970	NC_017626	931709	932062	+	354	156	826	722	642	232	181571	279252	239512	213846	254.47
EC042_RS04580	NC_017626	932121	932498	+	378	121	539	780	311	209	131892	170654	242324	97015	214687
EC042_RS04585	NC_017626	932587	933045	+	459	22	154	178	58	41	197485	40154	455409	14.9	346835
EC042_RS04590	NC_017626	933105	933704	+	600	59	288	455	213	108	405159	574462	890541	418599	698915
EC042_RS04595	NC_017626	933823	934044	+	222	132	461	711	439	194	244989	248524	376106	233175	339313
EC042_RS04600	NC_017626	934048	935004	-	957	335	1174	1540	1288	286	144231	146817	188974	158699	116.04
EC042_RS04605	NC_017626	935004	936245	-	1242	525	1524	1577	1376	347	174166	146853	149109	130637	108483
EC042_RS04610	NC_017626	936242	937003	-	762	276	923	1350	1094	285	149238	144966	208052	169291	145225
EC042_RS04615	NC_017626	937136	937546	+	411	213	715	910	720	178	213532	208202	260012	206567	168163
EC042_RS04620	NC_017626	937508	938614	-	1107	498	1353	1880	1467	429	185356	146275	199436	156262	150474
EC042_RS04625	NC_017626	938625	939758	-	1134	409	1314	2010	1485	387	148606	138676	208.15	154413	132.51
EC042_RS04630	NC_017626	939751	941487	-	1737	721	1652	2449	2105	562	171025	113823	165.57	142897	125629
EC042_RS04635	NC_017626	941480	942475	-	996	493	1242	2025	1368	298	203945	149239	238759	161956	116174
EC042_RS04640	NC_017626	942478	943149	-	672	283	699	859	852	210	173517	124488	150113	149.5	121339
EC042_RS04645	NC_017626	943378	944742	+	1365	417	1398	2249	1678	421	125872	122573	193487	144954	119757
EC042_RS04650	NC_017626	944978	945427	-	450	152	532	1127	641	196	139173	141488	294107	167964	169.12
dinG	NC_017626	945580	947730	+	2151	969	2789	3452	3115	826	185613	155177	188462	170761	149105
EC042_RS04660	NC_017626	947758	948720	+	963	254	830	1122	1067	244	108676	103151	136823	130.65	98382
EC042_RS04665	NC_017626	948861	949946	+	1086	362	1762	2143	1810	456	137342	194176	231732	196526	163037
EC042_RS04670	NC_017626	950086	950346	-	261	95	239	423	211	79	149971	109592	190324	953262	117527
EC042_RS04675	NC_017626	950611	950877	-	267	74	223	366	282	62	114195	999572	160977	124.54	901638
EC042_RS04680	NC_017626	950951	951628	-	678	276	467	783	733	206	167727	824342	135621	127481	117975
EC042_RS04685	NC_017626	951670	953952	-	2283	995	2092	3000	2433	790	179573	109667	154315	125663	134361
EC042_RS04690	NC_017626	954217	954477	-	261	146	382	730	413	163	230482	175163	328455	186586	242493
EC042_RS04695	NC_017626	954753	955679	+	927	292	1020	1192	1118	220	129786	131686	151005	142211	921499
EC042_RS04700	NC_017626	955676	957901	-	2226	1161	3816	4566	3735	1001	214898	205165	240882	197.85	174607
glnQ	NC_017626	958162	958884	-	723	305	897	905	999	269	173815	148482	146996	162929	144466
glnP	NC_017626	958881	959540	-	660	644	1592	1629	1409	504	402038	288682	289849	251731	296509
glnH	NC_017626	959679	960425	-	747	344	1042	1121	926	282	189742	166943	176.23	146171	146582
EC042_RS04725	NC_017626	960471	960764	-	294	190	458	501	471	175	266275	186.44	200117	188905	231123
EC042_RS04730	NC_017626	960829	961332	-	504	328	670	789	592	487	268144	159098	183.84	138504	375189
EC042_RS04735	NC_017626	961631	962518	-	888	624	2739	3060	2266	851	289532	369147	404671	300897	372108
ompX	NC_017626	962871	963386	+	516	166	499	471	491	227	132551	115737	107193	112202	170816
EC042_RS04745	NC_017626	963435	965018	-	1584	702	2390	3153	2396	792	182603	180577	233756	178362	194143
EC042_RS04750	NC_017626	965290	965418	-	129	58	130	193	134	68	185252	120607	175696	122486	204678
EC042_RS04755	NC_017626	965604	966071	+	468	128	943	1190	847	150	112691	241149	298604	213407	124451
EC042_RS04760	NC_017626	966068	967186	+	1119	704	3756	3900	3004	627	259219	401713	409287	316548	217565
EC042_RS04765	NC_017626	967245	968165	-	921	342	777	1130	942	369	153	100968	144083	120604	155567
EC042_RS04770	NC_017626	968384	969976	+	1593	766	2853	2727	2527	1027	198124	214342	201031	187051	250326
EC042_RS04775	NC_017626	970216	971475	-	1260	378	1007	1170	1171	306	123608	956487	109046	109586	942981
EC042_RS04780	NC_017626	971627	972442	-	816	221	475	590	581	198	111.59	696665	849094	839569	942165
EC042_RS04785	NC_017626	972588	975020	-	2433	731	2240	3216	2484	603	123794	110186	155227	120387	962337
EC042_RS04790	NC_017626	975026	975925	-	900	397	1061	1837	1136	402	181749	141089	239696	148835	173434
EC042_RS04795	NC_017626	976056	976718	+	663	235	793	1119	913	193	146042	143146	198203	162378	113031
EC042_RS04800	NC_017626	976806	977555	-	750	206	595	926	746	175	113.17	949458	144992	117286	906001
EC042_RS04805	NC_017626	977555	978790	-	1236	811	1468	1905	1359	624	270351	142144	180997	129.65	196028
EC042_RS04810	NC_017626	978994	979959	+	966	251	1389	1742	1510	375	107059	172086	211.77	184319	150732
EC042_RS04815	NC_017626	979946	981817	+	1872	1245	2984	3174	3162	1281	274024	190771	199111	199171	265702
EC042_RS04820	NC_017626	981837	983375	+	1539	589	2933	2687	2824	633	157689	228083	205033	216.37	159704
EC042_RS04825	NC_017626	983393	984313	+	921	546	2786	2689	2522	654	244263	362028	342867	322891	275721
EC042_RS04830	NC_017626	984316	985227	+	912	526	3125	2903	2790	613	237638	410086	373806	360728	260986
EC042_RS04835	NC_017626	985405	987753	+	2349	608	4347	2880	3635	802	106646	221476	143.98	182.47	132569
EC042_RS04840	NC_017626	987761	989089	+	1329	374	3017	2024	2530	820	115.95	271688	178846	224474	239575
EC042_RS04845	NC_017626	989159	989488	-	330	96	425	483	408	111	119862	154133	171881	145786	130605
EC042_RS04850	NC_017626	989478	989864	-	387	142	609	770	612	172	151183	188333	233654	186471	172572
rimO	NC_017626	990089	991414	-	1326	520	2005	2413	1974	558	161579	180964	213702	175539	163396
bssR	NC_017626	991627	992010	+	384	181	953	684	945	209	194.21	297017	209179	290182	211333
EC042_RS04865	NC_017626	992121	993236	+	1116	502	2919	2558	2699	491	185338	313033	269172	285173	170832
EC042_RS04870	NC_017626	993233	993859	-	627	170	757	865	753	163	111714	144494	162.01	141611	100942
EC042_RS04875	NC_017626	994106	995308	+	1203	734	2883	2659	2560	1147	251394	286813	259565	250925	370211
EC042_RS04880	NC_017626	995352	996113	-	762	288	1172	1762	1227	378	155726	184074	271547	189872	192614
EC042_RS04885	NC_017626	996171	996767	-	597	322	1221	2179	1270	532	222232	244772	428624	250842	346.01
EC042_RS04890	NC_017626	997052	998284	+	1233	523	2145	2335	2317	610	174769	208202	222391	221581	192096
EC042_RS04895	NC_017626	998324	998602	-	279	98	355	376	380	119	144726	152281	158262	160602	165613
EC042_RS04900	NC_017626	998694	999509	-	816	221	1197	1531	1201	255	111.59	175559	220333	173549	121339
EC042_RS04905	NC_017626	999509	1000717	-	1209	642	3315	5100	3137	768	218793	328154	495379	305956	246653
EC042_RS04910	NC_017626	1000801	1001337	+	537	188	461	688	685	155	144248	102742	150456	150413	112075
EC042_RS04915	NC_017626	1001512	1003197	-	1686	691	2517	2998	2443	724	168867	178668	208818	170858	166737
EC042_RS04920	NC_017626	1003467	1003844	+	378	123	584	672	620	146	134072	184902	208772	193406	149973
EC042_RS04925	NC_017626	1003874	1004131	-	258	129	322	459	331	187	206013	149368	208923	151279	281432
EC042_RS04930	NC_017626	1004291	1004578	+	288	175	689	749	556	199	250363	286317	305.41	227642	268295
EC042_RS04935	NC_017626	1004562	1005284	+	723	393	1313	1488	1269	503	223964	217344	241.69	206963	270135
EC042_RS04940	NC_017626	1005345	1006247	+	903	272	1467	1653	1503	257	124.11	194.43	214971	196264	110509
EC042_RS04945	NC_017626	1006335	1006811	+	477	187	960	780	951	246	161528	240865	192.03	235089	200248
EC042_RS04950	NC_017626	1007017	1007178	+	162	92	398	380	446	112	233.99	294028	275463	324631	268445
EC042_RS04955	NC_017626	1007162	1008274	+	1113	233	1546	1440	1512	271	862553	166.24	151936	160187	945423
potG	NC_017626	1008369	1009502	+	1134	427	1784	1486	1801	361	155146	188279	153886	187271	123608
EC042_RS04965	NC_017626	1009512	1010456	+	945	375	2075	1860	2106	459	163502	262789	231.14	262783	188596
EC042_RS04970	NC_017626	1010453	1011298	+	846	290	1892	1582	1798	408	141238	267652	219599	250605	187259
EC042_RS04975	NC_017626	1011358	1011846	+	489	223	1272	1453	1253	229	187897	311314	348.94	302143	181835
rumB	NC_017626	1011887	1013014	+	1128	384	1889	1793	1836	307	140264	200421	186666	191926	105677
EC042_RS04985	NC_017626	1013043	1013774	-	732	384	1139	2248	971	807	216145	186223	360644	156415	428.07
artM	NC_017626	1014000	1014668	-	669	184	766	840	713	175	113323	137032	147451	125671	101.57
EC042_RS04995	NC_017626	1014668	1015384	-	717	325	1306	1437	1115	284	186762	217994	235359	183369	153798
EC042_RS05000	NC_017626	1015391	1016122	-	732	392	1112	1298	1168	381	220648	181808	208237	188149	202.1
EC042_RS05005	NC_017626	1016140	1016868	-	729	284	1081	1312	1064	296	160515	177467	211349	172101	157658
EC042_RS05010	NC_017626	1017086	1017601	-	516	198	594	540	556	287	158103	137771	122896	127056	215965
EC042_RS05015	NC_017626	1017615	1017797	-	183	98	210	296	164	170	220648	137337	189948	105673	360703
EC042_RS05020	NC_017626	1018216	1020018	+	1803	498	1362	1864.50	1047	501	113804	904069	121.44	684733	107893
EC042_RS05025	NC_017626	1019986	1020174	-	189	156	322	514	352	321	340085	203899	319371	219.61	659.47
EC042_RS05030	NC_017626	1020229	1020552	+	324	114	447	439	427	164	144972	165114	159116	155401	196.54
EC042_RS05035	NC_017626	1020549	1021379	+	831	201	1097	1229	1293	215	996598	157989	173678	183471	100459
EC042_RS05040	NC_017626	1021376	1022389	-	1014	667	1675	2399	1771.50	578	271027	197696	277835	206003	221331
EC042_RS05045	NC_017626	1022488	1023918	-	1431	622	1783	2351	1908	491	179092	149119	192933	157.22	133227
EC042_RS05050	NC_017626	1023929	1024930	-	1002	420	900	1128	1078	418	172706	107497	132201	126859	161.98
EC042_RS05055	NC_017626	1024967	1026685	-	1719	567	2079	2623	2160	459	135904	144743	179191	148166	103679
EC042_RS05060	NC_017626	1026818	1027786	-	969	237	838	887	977	234	100774	103.5	107496	118889	937657
EC042_RS05065	NC_017626	1027798	1029450	-	1653	482	1764	2181	1859	594	120143	127716	154945	132.61	139529
EC042_RS05070	NC_017626	1029594	1030493	-	900	555	2044	3379	1855	749	254083	271806	440.9	243037	323.14
EC042_RS05075	NC_017626	1030977	1031672	-	696	290	1246	2033	1191	395	171678	214254	343022	201778	220364
EC042_RS05080	NC_017626	1031885	1032040	-	156	158	175	218	139	341	417309	134256	164107	105066	848754
EC042_RS05085	NC_017626	1032098	1033756	+	1659	852	3190	3174	3043	846	211601	230125	224675	216285	198005
EC042_RS05090	NC_017626	1033753	1034745	-	993	543	1292	1363	1183	733	225307	155716	161191	140477	286.62
EC042_RS05095	NC_017626	1034860	1035975	+	1116	293	1805	1869	1807	303	108175	193568	196.67	190926	105422
EC042_RS05100	NC_017626	1035972	1037918	+	1947	576	3333	3039	3105	591	121894	204875	183298	188047	117862
EC042_RS05105	NC_017626	1037991	1038215	-	225	1155	1846	1164	939	1247	2115.07	981905	607525	492.1	2151.97
clpS	NC_017626	1038538	1038858	+	321	87	623	444	574	116	111671	232275	162432	210852	140315
clpA	NC_017626	1038889	1041165	+	2277	1326	3698	3032	3638	911	239941	194368	156372	188395	155349
EC042_RS05120	NC_017626	1041633	1041742	+	110	27	87	113	74	29	101134	946557	120637	793249	102366
EC042_RS05125	NC_017626	1041746	1041833	-	88	60.50	164	233.50	175.50	57.50	283268	223039	311.6	235161	253.71
EC042_RS05130	NC_017626	1042087	1042305	-	219	95	303	445	336	89	178733	165584	238622	180911	157797
aat	NC_017626	1042590	1043294	-	705	225	968	1111	896	241	131498	164326	185063	149861	132733
EC042_RS05140	NC_017626	1043336	1045057	-	1722	1051	2661	2417	2556	903	251475	184.94	164.83	175024	203613
EC042_RS05145	NC_017626	1045058	1046824	-	1767	1521	3767	4263	3381	1226	354664	255.14	283317	225621	269405
EC042_RS05150	NC_017626	1046947	1047912	-	966	364	1038	1075	1040	379	155256	128.6	130685	126948	152.34
EC042_RS05155	NC_017626	1048458	1048952	+	495	158	465	425	512	186	131515	112426	100827	121965	145901
EC042_RS05160	NC_017626	1049087	1053193	+	4107	1633	4754.50	5217	5085	1997.50	163827	138548	149173	145995	188849
lolA	NC_017626	1053352	1053963	+	612	138	685	841	777	190	929079	133955	161376	149706	120546
EC042_RS05170	NC_017626	1053974	1055317	+	1344	410	1685	1611	1837	421	125693	150045	140764	161169	121628
EC042_RS05175	NC_017626	1055408	1056700	+	1293	636	1935	1639	2163	633	202667	179103	148859	197255	190089
EC042_RS05180	NC_017626	1056939	1059383	+	2445	899	3598	3248	3646	723	151498	176118	156002	175836	114818
EC042_RS05185	NC_017626	1059394	1060011	+	618	364	1280	996	1197	239	242682	247.88	189263	228389	150162
EC042_RS05190	NC_017626	1060013	1060876	+	864	285	1859	1224	1643	290	135911	257505	166365	224.23	130328
EC042_RS05195	NC_017626	1060912	1061538	-	627	244	529	1072	537	277	160342	100974	200.78	100.99	171.54
EC042_RS05200	NC_017626	1061853	1063001	+	1149	453	3704	2347	3032	566	162444	385808	239876	311157	191271
EC042_RS05205	NC_017626	1063211	1064641	+	1431	715	5176	3499	3866	1032	205869	432887	287143	318561	280022
pflA	NC_017626	1064851	1065591	-	741	260	662	647	675	199	144571	106.92	102537	107413	104277
EC042_RS05215	NC_017626	1065783	1068065	-	2283	1128	2349	2330	2453	1038	203577	123139	119852	126696	176.54
EC042_RS05220	NC_017626	1068120	1068977	-	858	7819	4089	4106	4383	3867	3754.82	570361	561986	602358	1750
EC042_RS05225	NC_017626	1069383	1071143	-	1761	604	2669	2587	2487	572	141.32	181388	172517	166528	126121
EC042_RS05230	NC_017626	1071273	1071965	+	693	186	1109	957	1038	233	110587	191522	162171	176618	130549
EC042_RS05235	NC_017626	1072164	1073252	+	1089	436	2167	1637	2055	475	164962	238.15	176528	222512	169363
EC042_RS05240	NC_017626	1073323	1074606	+	1284	313	1959	1582	1898	377	100439	182595	144689	174302	114006
EC042_RS05245	NC_017626	1074775	1075539	+	765	168	978	709	957	164	904842	153002	108838	147.51	832404
cmk	NC_017626	1075712	1076395	+	684	350	1261	988	1221	298	210832	220637	169627	210489	169166
rpsA	NC_017626	1076506	1078179	+	1674	770	2589	1587	2701	619	189522	185096	111331	190256	143578
ihfB	NC_017626	1078339	1078623	+	285	76	545	424	535	90	109874	228861	174709	221.35	122617
EC042_RS05265	NC_017626	1078830	1081094	+	2265	845	5672	4166	5291	977	153714	299701	215996	275448	167486
EC042_RS05270	NC_017626	1081131	1082879	+	1749	686	3724	2333	3411	882	161607	254824	156646	229965	195808
lpxK	NC_017626	1082876	1083862	+	987	406	2111	1620	1937	352	169486	255971	192749	231.41	138477
EC042_RS05280	NC_017626	1083899	1085131	+	1233	418	2393	1759	2562	512	139681	232274	167532	245011	161235
EC042_RS05285	NC_017626	1085183	1085365	+	183	67	377	321	400	61	150851	246553	205991	257738	129429
EC042_RS05290	NC_017626	1085362	1086108	+	747	256	1000	804	1014	275	141203	160214	126395	160062	142943
EC042_RS05295	NC_017626	1086262	1087155	+	894	1302	1859	1514	2030	628	600065	248864	198876	267.75	272756
EC042_RS05300	NC_017626	1087132	1087911	-	780	342	842	1331	897	246	180658	129193	200391	135603	122459
EC042_RS05305	NC_017626	1088047	1088832	+	786	306	1025	1032	1064	295	160407	156071	154188	159621	145731
EC042_RS05310	NC_017626	1088829	1090151	+	1323	341	1106	997	1330	332	106199	100.05	884971	118539	974384
EC042_RS05315	NC_017626	1090132	1090836	+	705	462	1067	1066	1237	481	270009	181132	177567	206895	264916
mukB	NC_017626	1090836	1095296	+	4461	1629	5200	5618	5543	1619	150457	139506	147892	146515	140918
EC042_RS05325	NC_017626	1095557	1097404	+	1848	639	1989	2004	2289	761	142.47	128811	127347	146054	159895
EC042_RS05330	NC_017626	1097585	1098133	+	549	208	757	666	674	253	156105	165023	142461	144763	178937
EC042_RS05335	NC_017626	1098160	1098807	+	648	224	705	703	869	203	142429	130207	127401	158.13	121639
EC042_RS05340	NC_017626	1098858	1100048	-	1191	429	1643	1589	1676	450	148412	165.1	156677	165933	146708
EC042_RS05345	NC_017626	1100047	1100217	+	171	3506	2362	1940	1772	1763	8447.74	1653.12	1332.29	1221.91	4003.21
EC042_RS05350	NC_017626	1100233	1101306	-	1074	517	1071	897	1185	338	198.34	119345	980804	130102	122198
EC042_RS05355	NC_017626	1101909	1103309	-	1401	818	1925	1652	1847	1362	240569	164442	138473	155453	377477
EC042_RS05360	NC_017626	1103478	1104680	-	1203	601	1857	1771	1746	541	205842	184742	172881	171139	174616
pepN	NC_017626	1104946	1107558	+	2613	774	1933	2483	2543	675	122047	885345	111592	114757	100304
ssuB	NC_017626	1107764	1108531	-	768	201	1237	1789	1409	184	107835	192765	273554	216332	930269
ssuC	NC_017626	1108528	1109319	-	792	292	1760	2551	1890	319	151909	265955	378.25	281389	156393
EC042_RS05380	NC_017626	1109331	1110476	-	1146	351	1390	1849	1535	323	126197	145161	189473	157941	109438
EC042_RS05385	NC_017626	1110473	1111432	-	960	433	1316	1601	1312	386	185841	164061	195846	161151	156123
EC042_RS05390	NC_017626	1111425	1112000	-	576	205	814	1125	831	238	146641	169131	229363	170117	160438
EC042_RS05395	NC_017626	1112237	1113247	+	1011	364	1427	2202	1478	724	148346	168925	255776	172383	278061
EC042_RS05400	NC_017626	1113421	1113963	+	543	242	1077	1203	996	424	183629	237376	260172	216287	303192
EC042_RS05405	NC_017626	1113960	1115069	-	1110	531	1233	1737	1357	499	197104	132941	183768	144154	174554
rlmL	NC_017626	1115313	1117421	+	2109	633	2768	2629	3083	607	123666	157076	146389	172372	111754
EC042_RS05415	NC_017626	1117433	1119340	+	1908	441	2662	2677	2836	511	952325	166974	164765	175266	103991
EC042_RS05420	NC_017626	1119470	1120723	+	1254	601	2593	2304	2423	593	197.47	247472	215764	227838	183615
EC042_RS05425	NC_017626	1120728	1122368	+	1641	447	2713	2359	2675	645	112234	197862	168816	192214	152617
EC042_RS05430	NC_017626	1122365	1122928	+	564	141	973	884	984	118	103007	206469	184063	205725	812372
EC042_RS05435	NC_017626	1123184	1123351	+	168	112	300	281	288	85	274684	213714	196422	202141	196454
EC042_RS05440	NC_017626	1123421	1123939	-	519	252	716	567	611	212	200059	165107	128295	138817	158606
EC042_RS05445	NC_017626	1124008	1125768	-	1761	846	2383	2053	2355	816	197941	161951	136906	157689	179921
EC042_RS05450	NC_017626	1125954	1126406	+	453	113	767	806	780	200	102779	202636	208944	203033	171429
EC042_RS05455	NC_017626	1126482	1127534	-	1053	1042	1542	1580	1304	1154	407722	175257	176207	146022	425529
EC042_RS05460	NC_017626	1127737	1127907	+	171	350	569	651	483	268	843329	398232	447073	333059	608542
EC042_RS05465	NC_017626	1127891	1128400	-	510	156	610	585	528	185	126032	143146	134704	122077	140849
EC042_RS05470	NC_017626	1128619	1129248	+	630	452	1202	1663	1149	478	295612	228341	309989	215055	294604
EC042_RS05475	NC_017626	1129211	1131364	-	2154	987	2415	2008	2570	756	188798	134181	109474	140688	136279
EC042_RS05480	NC_017626	1131383	1131829	-	447	258	795	1041	743	316	237814	212853	273487	195998	274493
helD	NC_017626	1131952	1134006	+	2055	624	2677	3090	2886	624	125112	155904	176.58	165598	117903
mgsA	NC_017626	1134038	1134496	-	459	186	421	366	446	173	166965	109772	936402	114576	146348
EC042_RS05495	NC_017626	1134592	1135254	-	663	220	1055	1076	1001	290	136721	190.44	190587	178029	169839
EC042_RS05500	NC_017626	1135294	1135464	-	171	2363	1178	967	1059	1380	5693.67	824.46	664086	730248	3133.54
EC042_RS05505	NC_017626	1135427	1135840	+	414	119	527	638	552	133	118433	152346	180973	157.22	124739
EC042_RS05510	NC_017626	1135885	1136202	-	318	188	496	350	460	252	243588	186.67	129251	170569	307698
EC042_RS05515	NC_017626	1136260	1137450	-	1191	626	2131	2656	2185	747	216565	214137	261885	216327	243535
EC042_RS05520	NC_017626	1137545	1137823	+	279	85	395	917	504	104	125528	169439	385975	213008	144738
EC042_RS05525	NC_017626	1137820	1138149	-	330	137	659	886	692	139	171053	238997	315293	247265	163551
EC042_RS05530	NC_017626	1138240	1138899	-	660	995	2106	1722	1401	2138	621161	381887	306396	250302	1257.81
EC042_RS05535	NC_017626	1139106	1139193	-	88	26	111	163	124	25	121735	150.96	217.52	166153	110309
EC042_RS05540	NC_017626	1139620	1140738	+	1119	342	1137	1498	1358	426	125928	121605	157208	143.1	147819
EC042_RS05545	NC_017626	1140735	1142528	+	1794	414	1411	1859	1868	394	95083	941293	121689	122779	852758
EC042_RS05550	NC_017626	1142547	1143254	+	708	258	1004	912	1063	238	150145	169715	151271	177.04	130526
EC042_RS05555	NC_017626	1143251	1143838	+	588	122	637	663	705	122	854884	129653	132413	141378	805628
EC042_RS05560	NC_017626	1143835	1144233	+	399	87	403	515	544	107	898403	120879	151575	160767	104127
EC042_RS05565	NC_017626	1144230	1145087	+	858	196	942	804	1034	183	941225	131397	110043	142103	828163
EC042_RS05570	NC_017626	1145221	1146765	+	1545	522	2956	2582	2775	652	139209	228979	196255	211.79	163859
EC042_RS05575	NC_017626	1146777	1147913	+	1137	496	2567	2449	2381	472	179741	270.2	252943	246927	161188
EC042_RS05580	NC_017626	1147926	1148018	+	93	23	116	93	145	40	101899	149278	117434	183847	167005
EC042_RS05585	NC_017626	1148098	1149408	+	1311	344	1488	1362	1610	399	108114	135838	122002	144808	118174
EC042_RS05590	NC_017626	1149396	1149608	-	213	91	437	571	330	126	176.03	245.54	314811	182686	229.69
EC042_RS05595	NC_017626	1149894	1150106	+	213	66	251	353	178	116	127.67	141031	194621	985396	211461
EC042_RS05600	NC_017626	1150280	1150510	+	231	93	265	330	319	154	165881	137295	167763	162835	258857
EC042_RS05605	NC_017626	1150500	1150673	+	174	33	162	207	164	41	781429	111426	139706	111139	914927
EC042_RS05610	NC_017626	1150721	1151794	-	1074	451	1548	1867	1557	424	173.02	172499	204143	170944	153.29
EC042_RS05615	NC_017626	1151866	1154580	-	2715	706	2518	3249	3009	683	107142	110996	140532	130684	976794
EC042_RS05620	NC_017626	1154693	1155721	+	1029	310	1133	1330	1419	288	124128	131776	151785	162606	108675
EC042_RS05625	NC_017626	1155694	1156386	-	693	198	624	693	707	149	117722	107763	117434	120297	834843
EC042_RS05630	NC_017626	1156516	1157688	+	1173	511	1761	2043	2026	528	179493	179673	204533	203663	174778
EC042_RS05635	NC_017626	1157688	1160234	+	2547	618	3144	3684	3398	577	999734	147732	169857	157313	879628
torD	NC_017626	1160231	1160830	+	600	118	472	391	571	134	810318	94148	765278	112216	867172
EC042_RS05645	NC_017626	1160923	1161228	-	306	84	393	688	415	65	113105	153706	264035	159918	824791
EC042_RS05650	NC_017626	1161228	1162148	-	921	290	769	1391	811	523	129737	99928	177362	103832	220493
EC042_RS05655	NC_017626	1162408	1163664	+	1257	373	1666	2723	1164	649	122264	158621	254394	109191	200476
EC042_RS05660	NC_017626	1163958	1165199	+	1242	322	1160	1449	1252	305	106822	111778	137006	118865	953521
EC042_RS05665	NC_017626	1165237	1165464	-	228	60	323	327	356	51	108428	169546	168425	184113	868535
EC042_RS05670	NC_017626	1165485	1166081	-	597	222	857	1025	729	252	153216	171801	201625	143987	163.9
EC042_RS05675	NC_017626	1166285	1166521	+	237	129	216	1181	207	244	224267	109075	585188	102989	399755
EC042_RS05680	NC_017626	1166454	1166627	+	174	54	160	338	205	40	127.87	110.05	228119	138923	892612
EC042_RS05685	NC_017626	1166710	1168038	-	1329	452	2373	3069	2295	391	140132	213694	271185	203624	114236
EC042_RS05690	NC_017626	1168059	1168553	-	495	112	398	386	425	91	932261	962273	915748	101.24	713819
EC042_RS05695	NC_017626	1168564	1169154	-	591	235	1163	1539	1102	211	163834	235512	305805	219869	138627
EC042_RS05700	NC_017626	1169151	1169963	-	813	184	708	1004	751	147	932507	104223	145023	108923	702067
EC042_RS05705	NC_017626	1169971	1170357	-	387	231	682	1066	674	203	245938	210908	323475	205362	203675
EC042_RS05710	NC_017626	1170369	1171061	-	693	203	678	924	753	172	120695	117089	156579	128124	963712
EC042_RS05715	NC_017626	1171061	1172152	-	1092	388	1316	2086	1244	358	146398	144229	224329	134328	127295
EC042_RS05720	NC_017626	1172440	1173078	+	639	240	757	1233	944	194	154752	141.78	226598	174197	117883
putA	NC_017626	1173118	1177080	-	3963	2789	4286	5867	4822	1735	289967	129434	173855	143474	169992
EC042_RS05730	NC_017626	1177135	1177344	+	210	83	407	461	341	82	162848	231951	257796	191472	151617
EC042_RS05735	NC_017626	1177503	1179011	+	1509	3243	4442	4319	3884	1132	885488	352298	336115	303501	291279
EC042_RS05740	NC_017626	1179159	1180502	-	1344	473	1034	1878	1189	386	145006	92075	164093	104316	111517
EC042_RS05750	NC_017626	1181693	1182523	+	831	331	2885	2583	2499	536	164116	415494	365021	354597	250447
EC042_RS05755	NC_017626	1182581	1183708	+	1128	298	2559	1875	2275	382	108851	271507	195203	237817	131494
EC042_RS05760	NC_017626	1183714	1184985	+	1272	346	2495	2117	2596	414	112076	234749	195446	240651	126376
EC042_RS05765	NC_017626	1185100	1185255	-	156	60	166	317	181	68	158472	127351	238632	136812	169253
EC042_RS05770	NC_017626	1185611	1186399	+	789	298	1569	1106	1585	292	155.62	237994	164616	236877	143.7
EC042_RS05775	NC_017626	1187217	1187672	+	456	129	1168	1024	1125	208	116.56	306548	263711	290.91	177113
EC042_RS05780	NC_017626	1187766	1187853	-	88	17	79	98	90	22	79596	107.44	130779	120595	970715
ghrA	NC_017626	1188087	1189025	+	939	452	2119	1569	1820	628	198334	270076	196224	228547	259684
EC042_RS05790	NC_017626	1189080	1189817	+	738	255	1466	1069	1456	262	142367	237738	170104	232635	137847
EC042_RS05795	NC_017626	1189841	1190395	+	555	274	1131	797	1094	292	203415	243888	168639	232431	204288
EC042_RS05800	NC_017626	1190497	1190988	+	492	186	1325	1070	1186	194	155766	322308	255395	284243	153105
EC042_RS05805	NC_017626	1191052	1191885	-	834	211	704	654	824	200	104242	101025	920885	116501	931142
EC042_RS05810	NC_017626	1191912	1192328	-	417	83	355	487	398	109	82.01	101886	137147	112543	101494
EC042_RS05815	NC_017626	1192353	1192742	-	390	67	336	345	347	140	70784	103109	103884	104914	139385
EC042_RS05820	NC_017626	1192747	1193397	-	651	167	635	732	531	197	105696	116738	132046	961798	117.5
EC042_RS05825	NC_017626	1193864	1194049	-	186	67	309	709	222	156	148418	198823	447638	140738	325659
csgB	NC_017626	1194152	1194607	+	456	53	421	291	423	92	47889	110494	749414	109382	783384
csgA	NC_017626	1194648	1195103	+	456	108	685	595	618	164	975852	179782	153231	159806	139647
csgC	NC_017626	1195162	1195494	+	333	162	795	694	752	235	200445	285722	244742	266283	274016
EC042_RS05845	NC_017626	1195615	1195926	+	312	106	630	528	563	215	139983	241661	198734	212777	267569
EC042_RS05850	NC_017626	1196021	1196554	+	534	117	610	418	550	139	902754	136713	91924	121448	101071
EC042_RS05855	NC_017626	1196556	1197977	+	1422	573	2657	2140	2491	629	166027	223621	176729	206559	171752
opgC	NC_017626	1197985	1199142	-	1158	717	2831	2951	2083	1993	255115	292585	299264	212105	668268
EC042_RS05865	NC_017626	1199187	1199330	-	144	108	341	519	246	263	309.02	283408	423252	201439	709162
EC042_RS05870	NC_017626	1199334	1199465	-	132	127	391	1015	323	411	396419	354506	902996	288535	1208.98
mdoG	NC_017626	1199518	1201071	+	1554	647	2482	2624	2437	694	171545	191149	198293	184916	173405
EC042_RS05880	NC_017626	1201094	1203607	+	2514	970	4554	4105	4709	1189	158976	216794	191753	220868	183641
EC042_RS05885	NC_017626	1203780	1204007	+	228	103	357	284	369	128	186135	187393	146277	190837	217985
EC042_RS05890	NC_017626	1204008	1204382	-	375	333	630	1088	622	252	365879	201062	340715	195582	260928
EC042_RS05895	NC_017626	1204412	1204510	-	99	19	85	135	116	23	790757	102755	160137	138163	902079
EC042_RS05900	NC_017626	1204465	1205691	-	1227	628	2213	2763	2176	625	210882	215853	264442	209115	197782
EC042_RS05905	NC_017626	1205863	1206783	-	921	425	1525	1961	1359	441	190132	198167	250041	173992	185922
EC042_RS05910	NC_017626	1207008	1208060	+	1053	264	1057	1088	1240	289	103.3	120134	121337	138856	106567
EC042_RS05915	NC_017626	1208102	1208677	-	576	210	863	970	928	252	150218	179312	197762	189975	169875
EC042_RS05920	NC_017626	1208681	1209247	-	567	231	787	992	791	310	167863	166116	205458	164499	212291
EC042_RS05925	NC_017626	1209508	1209621	-	114	32	142	185	163	28	115656	149075	190573	168598	953685
solA	NC_017626	1209669	1210787	-	1119	434	1519	1875	1525	537	159803	162461	196773	160698	186336
bssS	NC_017626	1210902	1211156	-	255	35	211	297	186	61	565526	99029	136776	860088	928841
EC042_RS05940	NC_017626	1211446	1211691	-	246	90	215	229	205	97	150741	104598	109319	982628	153105
EC042_RS05945	NC_017626	1211765	1212811	-	1047	413	1394	1579	1374	430	162528	159344	177104	154743	159468
EC042_RS05950	NC_017626	1212917	1213477	-	561	271	774	981	839	282	199036	165.12	205353	176348	195181
EC042_RS05955	NC_017626	1213611	1214258	-	648	370	862	807	870	344	235262	159203	146249	158312	206127
EC042_RS05960	NC_017626	1214322	1215530	-	1209	576	2209	3003	2219	621	196.3	218.67	291691	216422	199442
EC042_RS05965	NC_017626	1215766	1216350	+	585	473	841	754	825	477	333143	172052	151359	166291	316603
EC042_RS05970	NC_017626	1216361	1217008	+	648	195	748	734	738	175	123989	138149	133019	134292	104861
EC042_RS05975	NC_017626	1217010	1217933	+	924	253	1408	1494	1333	239	112817	182369	189877	170109	100433
EC042_RS05980	NC_017626	1218043	1219578	+	1536	747	3510	3417	3110	771	200.38	273487	261245	238748	194901
EC042_RS05985	NC_017626	1219618	1220034	-	417	104	363	597	494	137	102.76	104182	168125	139689	127566
EC042_RS05990	NC_017626	1220039	1220332	-	294	115	196	351	239	80	161167	797864	140202	958564	105656
flgA	NC_017626	1220408	1221067	-	660	183	454	680	543	107	114244	823251	120993	970122	629494
flgB	NC_017626	1221223	1221639	+	417	151	503	549	571	126	149199	144362	154607	161462	117324
flgC	NC_017626	1221643	1222047	+	405	201	405	542	526	105	204487	119.68	157159	153144	100667
flgD	NC_017626	1222059	1222754	+	696	175	401	600	581	134	103599	689534	101236	984322	747562
flgE	NC_017626	1222779	1223987	+	1209	446	1023	1625	1440	392	151996	101267	157841	140445	125896
flgF	NC_017626	1224007	1224762	+	756	202	659	1013	830	140	110092	104324	157355	129457	719048
flgG	NC_017626	1224899	1225681	+	783	358	728	846	853	217	188385	111273	126883	128457	107609
flgH	NC_017626	1225734	1226432	+	699	317	683	840	844	278	186856	116.94	141122	142376	154426
flgI	NC_017626	1226444	1227541	+	1098	301	1128	1512	1230	292	112951	122.95	161712	132091	103.26
flgJ	NC_017626	1227541	1228482	+	942	194	887	1414	1076	256	848547	112692	176276	134689	105522
flgK	NC_017626	1228548	1230191	+	1644	493	1274	1465	1605	439	123558	927444	104648	115118	103685
flgL	NC_017626	1230203	1231156	+	954	510	1398	1547	1409	408	220266	175.38	190.43	174154	166059
EC042_RS06055	NC_017626	1231250	1231744	-	495	146	485	514	469	150	121527	117262	121942	111722	117662
EC042_RS06060	NC_017626	1231741	1232034	-	294	97	265	387	285	111	135941	107875	154582	114306	146598
rne	NC_017626	1232167	1235352	-	3186	923	2886	3723	2924	911	119366	108.41	137228	108219	111026
EC042_RS06070	NC_017626	1235487	1235807	+	321	1463	2167	1106	1516	924	1877.86	807931	404617	556884	1117.68
EC042_RS06075	NC_017626	1235925	1236884	+	960	216	1319	1274	1383	265	927059	164435	155845	169872	107183
EC042_RS06080	NC_017626	1236965	1237567	-	603	51.37	189.83	232.63	225.23	46.07	351008	376763	453046	440432	296656
EC042_RS06085	NC_017626	1237792	1237965	-	174	15.83	50.83	38.16	54.16	18.67	374849	349616	257545	367028	416627
EC042_RS06090	NC_017626	1238070	1238258	-	189	24.00	93.16	118.16	95.33	32.00	523208	589913	73418	594755	657416
EC042_RS06095	NC_017626	1238432	1239016	-	585	198	635	725	650	236	139455	129909	145538	131017	156642
EC042_RS06100	NC_017626	1239215	1239736	+	522	741	1825	616	938	539	584888	418.42	138581	211886	400932
rpmF	NC_017626	1239788	1239961	+	174	55	229	141	279	64	130238	157509	951621	189071	142818
EC042_RS06110	NC_017626	1240072	1241112	+	1041	512	1775	1427	1628	484	202649	204065	160978	184406	180529
EC042_RS06115	NC_017626	1241180	1242133	+	954	957	2104	1624	1842	522	413322	263948	199909	227673	212458
EC042_RS06120	NC_017626	1242149	1243078	+	930	264	1703	1189	1777	317	116962	219155	150139	225307	132351
fabG	NC_017626	1243091	1243825	+	735	406	1614	1212	1470	464	227595	262807	193646	235831	245122
EC042_RS06130	NC_017626	1244036	1244272	+	237	74	599	431	532	119	128.65	302481	213561	264688	194962
EC042_RS06135	NC_017626	1244361	1245602	+	1242	748	2006	1350	1997	558	248145	193299	127646	189595	174447
EC042_RS06140	NC_017626	1245722	1246531	+	810	238	1589	1254	1650	272	121064	234779	181805	240198	130387
EC042_RS06145	NC_017626	1246534	1247556	+	1023	349	1661	1283	1695	436	140564	194319	147.28	195373	165487
EC042_RS06150	NC_017626	1247546	1248187	+	642	209	1112	1035	1078	210	134133	207296	189321	197995	127009
EC042_RS06155	NC_017626	1248184	1249188	+	1005	413	1577	1236	1575	343	169.32	187796	144426	184793	132.52
EC042_RS06160	NC_017626	1249199	1249996	+	798	429	1786	1488	1648	435	221503	267854	218975	243514	211.66
EC042_RS06165	NC_017626	1250290	1251723	+	1434	896	2722	2183	2771	770	257445	227174	178772	227855	208494
EC042_RS06170	NC_017626	1251783	1253894	-	2112	781	1987	2460	2309	664	152364	112596	136784	128914	122075
EC042_RS06175	NC_017626	1254306	1254665	+	360	182	612	443	654	152	208302	203455	144509	214213	163943
EC042_RS06180	NC_017626	1254668	1255045	+	378	225	590	531	602	215	245254	186802	164967	187791	220851
EC042_RS06185	NC_017626	1255059	1255700	+	642	245	1004	997	989	174	157237	187163	182.37	181648	105236
thiK	NC_017626	1255681	1256505	+	825	247	1233	1180	1215	221	123358	178867	167966	173657	104014
EC042_RS06195	NC_017626	1256516	1257541	+	1026	288	1147	1262	1423	302	115656	133794	144446	163541	114291
EC042_RS06200	NC_017626	1257564	1258106	+	543	206	707	627	738	207	156312	155826	135601	160261	148021
EC042_RS06205	NC_017626	1258506	1259810	+	1305	333	1432	1486	1613	329	105138	131327	133722	145745	978898
EC042_RS06210	NC_017626	1260037	1260576	+	540	200	690	794	778	167	152602	152924	172672	169885	120081
EC042_RS06215	NC_017626	1260638	1261270	-	633	235	499	647	559	167	152964	943446	120031	104131	102439
EC042_RS06220	NC_017626	1261511	1261768	+	258	115	482	730	596	170	183655	223588	332275	272394	255847
EC042_RS06225	NC_017626	1261851	1262810	-	960	265	822	1083	1060	318	113736	102476	132.48	130198	128.62
EC042_RS06230	NC_017626	1262957	1266403	-	3447	1124	3285	3878	3719	1167	134354	114055	132118	127.22	131456
EC042_RS06235	NC_017626	1266531	1267604	-	1074	452	1327	1646	1383	522	173404	147872	179978	151841	188.72
EC042_RS06240	NC_017626	1267865	1269064	+	1200	617	1707	2042	1856	648	211.85	170244	199834	182376	209675
lolD	NC_017626	1269057	1269758	+	702	154	679	678	747	132	903875	115759	113419	125474	730111
EC042_RS06250	NC_017626	1269758	1271002	+	1245	539	2021	1768	2033	482	178379	194275	166766	192548	150324
EC042_RS06255	NC_017626	1271031	1271942	+	912	387	1931	1705	1881	408	174.84	253401	219545	243.2	173707
EC042_RS06260	NC_017626	1271958	1272779	+	822	276	1404	1452	1371	292	138345	204416	207438	196669	137931
EC042_RS06265	NC_017626	1272917	1273702	-	786	224	751	890	711	320	117422	114.35	132972	106664	158081
EC042_RS06270	NC_017626	1273699	1274160	-	462	135	537	624	486	336	120397	139108	158612	124041	282.39
potD	NC_017626	1274218	1275264	-	1047	282	1347	1033	1241	283	110976	153972	115864	139764	104952
potC	NC_017626	1275261	1276055	-	795	295	1302	1340	1182	277	152.89	196004	197939	175316	135.29
potB	NC_017626	1276052	1276909	-	858	293	1258	984	1147	299	140704	175474	134.68	157633	135312
potA	NC_017626	1276893	1278029	-	1137	317	1495	1460	1496	384	114875	157362	150795	155146	131136
EC042_RS06295	NC_017626	1278008	1278223	-	216	695	876	1221	791	1201	1325.73	485367	663828	431.81	2158.94
EC042_RS06300	NC_017626	1278279	1279505	+	1227	348	916	812	1109	310	116858	893452	777151	106575	98.1
EC042_RS06305	NC_017626	1279554	1280675	-	1122	403	1392	1212	1399	380	147992	148.48	126854	147026	131505
EC042_RS06310	NC_017626	1280751	1282211	-	1461	597	2137	1854	1972	597	168364	175055	149023	159157	158663
EC042_RS06315	NC_017626	1282211	1282882	-	672	334	1210	1671	1008	546	204787	215495	292012	176873	315483
EC042_RS06320	NC_017626	1283051	1284421	-	1371	454	1634	1485	1802	443	136.44	142638	127199	154984	125464
EC042_RS06325	NC_017626	1284425	1285066	-	642	247	877	733	931	231	158521	163488	134.08	170996	139.71
mnmA	NC_017626	1285102	1286208	-	1107	343	1303	999	1302	268	127665	140.87	105977	138686	940024
EC042_RS06335	NC_017626	1286262	1286723	-	462	104	419	368	535	115	927505	108541	935405	136547	966513
EC042_RS06340	NC_017626	1286733	1287386	-	654	317	1160	1588	1039	384	199713	212276	285146	187.33	227985
EC042_RS06345	NC_017626	1287558	1288808	+	1251	611	2064	1656	1976	569	201237	197457	155452	186252	176607
EC042_RS06350	NC_017626	1288911	1289234	-	324	47	244	440	205	149	597692	901291	159478	746069	178564
EC042_RS06355	NC_017626	1289774	1289884	-	111	23	195	213	163	48	853748	210248	225346	173155	167908
EC042_RS06360	NC_017626	1289937	1290341	-	405	160	805	1109	526	583	162776	237882	321566	153144	558.94
EC042_RS06365	NC_017626	1290560	1291291	-	732	182	910	703	972	208	102444	148782	112782	156576	110333
EC042_RS06370	NC_017626	1291496	1292707	-	1212	485	2400	2595	1947	724	164878	236989	251437	189423	231947
EC042_RS06375	NC_017626	1293021	1293257	+	237	180	792	420	282	163	312931	399942	208111	140304	267049
EC042_RS06380	NC_017626	1293300	1293572	+	273	105	611	455	447	160	158472	267854	195723	193.07	227567
EC042_RS06385	NC_017626	1293601	1293867	+	267	93	509	648	382	224	143515	228153	285008	168703	325753
EC042_RS06390	NC_017626	1294563	1296086	+	1524	520	3365	2205	2530	833	140586	264253	169909	195752	212233
EC042_RS06395	NC_017626	1296218	1296436	+	219	113	599	536	458	166	212598	327343	287418	246599	294317
EC042_RS06400	NC_017626	1296441	1296569	-	129	62	213	358	158	165	198028	197611	325902	144423	496645
EC042_RS26975	NC_017626	1296836	1299509	+	2674	698	5782.50	4272.50	4762	1932	107552	258806	187635	209.99	280542
EC042_RS06415	NC_017626	1299565	1299894	-	330	80	445	412	437	83	998851	161386	146615	156149	976599
EC042_RS06420	NC_017626	1299904	1300248	-	345	72	580	662	452	96	859881	201201	225337	154486	108045
EC042_RS06425	NC_017626	1300250	1300423	-	174	43	122	329	103	74	101823	839133	222045	698005	165133
EC042_RS06430	NC_017626	1300842	1301168	+	327	103	885	612	703	135	129782	323904	219785	253.5	160302
minE	NC_017626	1301534	1301800	-	267	47	151	117	182	45	72529	67684	514599	803768	654415
EC042_RS06440	NC_017626	1301804	1302616	-	813	816	904	811	1139	993	413547	133076	117145	165198	474254
minC	NC_017626	1302640	1303335	-	696	561	1037	920	999	917	332107	178316	155229	169249	511578
EC042_RS06450	NC_017626	1303855	1304223	+	369	249	1981	1960	1117	696	278034	642508	623769	356942	732377
EC042_RS06455	NC_017626	1304326	1304727	-	402	128	343	404	285	346	131192	102115	118018	835967	334197
EC042_RS06460	NC_017626	1304936	1305262	+	327	149	459	319	442	245	187743	167991	114561	159384	290918
EC042_RS06465	NC_017626	1305334	1305993	+	660	167	1047	627	936	216	104255	189855	111562	167225	127075
EC042_RS06470	NC_017626	1306070	1306531	+	462	157	1060	700	864	236	140018	274.59	177.93	220517	198345
hlyE	NC_017626	1306738	1307649	-	912	256	998	1665	999	562	115656	130965	214394	129164	239273
EC042_RS06480	NC_017626	1308022	1308441	+	420	114	599	421	605	167	111836	170686	117714	169854	154.39
EC042_RS06485	NC_017626	1308441	1309709	+	1269	289	2036	2111	2027	338	938342	192016	195353	188349	103421
EC042_RS06490	NC_017626	1309755	1310285	-	531	246	1119	1266	1003	271	190882	252206	279984	222729	198165
nhaB	NC_017626	1310431	1311972	-	1542	733	2895	2982	2654	894	195859	224.69	227.1	202949	225115
EC042_RS06500	NC_017626	1312194	1312913	+	720	330	1403	1460	1253	402	188845	233209	238.13	205205	216793
EC042_RS06505	NC_017626	1312963	1314495	-	1533	604	2083	3033	2085	583	162338	162618	232.34	160374	147665
EC042_RS06510	NC_017626	1314825	1316123	+	1299	2148	4356	3635	2742	2537	681318	401328	328616	248902	758339
EC042_RS06515	NC_017626	1316133	1317203	+	1071	1327	3559	2310	2145	1497	510512	397703	253289	236161	542731
EC042_RS06520	NC_017626	1317371	1318807	-	1437	1108	2532	3439	2376	937	317693	210876	281041	194967	253183
EC042_RS06525	NC_017626	1319086	1319373	+	288	124	423	503	488	120	177.4	175779	205102	199801	161786
cvrA	NC_017626	1319476	1321212	-	1737	871	3688	5059	3416	979	206606	254104	342026	231893	218844
ldcA	NC_017626	1321307	1322221	-	915	1669	2624	2238	1951	2465	751554	343212	287232	251424	1046.04
emtA	NC_017626	1322321	1322932	+	612	339	1042	1139	1041	262	228.23	203768	218558	200572	166227
EC042_RS06545	NC_017626	1322934	1323668	-	735	262	613	810	713	272	146872	998144	129417	114386	143692
EC042_RS06550	NC_017626	1323869	1324123	+	255	87	455	535	460	83	140574	213546	246381	212.71	126383
EC042_RS06555	NC_017626	1324173	1326143	-	1971	610	1946	3517	2195	922	127517	118162	209546	131316	181634
EC042_RS06560	NC_017626	1326169	1327023	-	855	228	823	995	848	263	109874	115.2	136663	116.95	119438
EC042_RS06565	NC_017626	1327020	1327832	-	813	232	1040	1383	978	280	117577	153096	199768	141847	133727
EC042_RS06570	NC_017626	1327842	1328600	-	759	302	876	1134	945	282	163942	138128	175455	146812	144264
EC042_RS06575	NC_017626	1328597	1329577	-	981	346	1317	1787	1254	411	145322	160671	213919	150.73	162676
EC042_RS06580	NC_017626	1329577	1330599	-	1023	355	1345	2247	1283	474	142981	157.35	257942	147884	179.91
treA	NC_017626	1330930	1332627	-	1698	581	2117	3134	2222	677	140982	149212	216748	154304	154811
EC042_RS06590	NC_017626	1332948	1334366	-	1419	430	1643	1842	1765	561	124856	138572	152441	146667	153508
EC042_RS06595	NC_017626	1334377	1335009	-	633	148	602	688	655	173	963347	113819	127638	122014	106119
EC042_RS06600	NC_017626	1335020	1336090	-	1071	314	1100	1144	1141	353	120799	122.92	125438	125622	127979
EC042_RS06605	NC_017626	1336318	1338237	+	1920	571	2880	2825	3010	625	122535	179519	172787	184857	126395
EC042_RS06610	NC_017626	1338337	1341204	-	2868	864	3437	4465	3489	1407	124125	143424	182825	143447	190488
EC042_RS06615	NC_017626	1341549	1341803	+	255	90	200	254	159	123	145421	938664	116973	735237	187291
ychF	NC_017626	1342049	1343140	-	1092	376	1313	1289	1553	460	141.87	143901	138619	167695	163564
EC042_RS06625	NC_017626	1343257	1343841	-	585	142	583	503	621	139	100013	119.27	100973	125172	922595
EC042_RS06630	NC_017626	1344119	1344397	+	279	111	365	368	394	107	163924	156.57	154895	166518	148913
EC042_RS06635	NC_017626	1344452	1346104	-	1653	906	4031	3811	3443	861	225829	291.85	270745	245603	202247
EC042_RS06640	NC_017626	1346256	1347203	-	948	903	1788	1324	1677	896	392468	225725	164011	208591	366988
EC042_RS06645	NC_017626	1347354	1348205	-	852	330	1367	1264	1278	269	159588	192021	174221	176873	122593
lolB	NC_017626	1348205	1348828	-	624	445	875	985	847	361	293833	167.82	185373	160055	224634
hemA	NC_017626	1349042	1350298	+	1257	402	1063	926	1222	353	131.77	101209	865107	114632	109041
prfA	NC_017626	1350339	1351421	+	1083	628	1474	1230	1637	595	238922	162888	133374	178234	213324
EC042_RS06665	NC_017626	1351421	1352254	+	834	218	764	595	855	186	107.7	109635	837809	120884	865962
EC042_RS06670	NC_017626	1352251	1352643	+	393	195	814	637	690	211	204.44	247886	190345	207027	208469
EC042_RS06675	NC_017626	1352647	1353456	+	810	219	1043	1014	1093	261	111.4	154106	147.01	159113	125114
EC042_RS06680	NC_017626	1353492	1354346	+	855	202	1058	946	1165	242	973442	148095	129933	160668	109901
EC042_RS06685	NC_017626	1354495	1354629	-	135	27.50	42	48.50	73	13	839313	372337	421893	637616	373905
EC042_RS06690	NC_017626	1355030	1355164	-	135	13	58.50	40	81	23.50	396766	518612	347953	707492	675906
EC042_RS06695	NC_017626	1355543	1356643	-	1101	485	1726	1795	1415	804	181501	187618	191457	151544	283544
chaB	NC_017626	1356913	1357143	+	231	64	346	405	379	112	114154	179.26	205891	193463	188.26
EC042_RS06705	NC_017626	1357301	1357996	+	696	156	750	773	791	146	923507	128965	130426	134.01	814508
EC042_RS06710	NC_017626	1358040	1358393	-	354	105	386	585	411	169	122211	130498	194065	136902	185368
EC042_RS06715	NC_017626	1358579	1359973	+	1395	594	3010	4664	2596	1199	175443	258233	392625	219432	333731
EC042_RS06720	NC_017626	1359974	1360624	-	651	187	634	733	656	161	118355	116554	132226	118821	960278
EC042_RS06725	NC_017626	1360617	1362413	-	1797	470	1392	1786	1506	486	107764	927068	116715	988205	105012
EC042_RS06730	NC_017626	1362439	1362657	+	219	253	402	333	407	297	475994	219686	178564	219139	526.58
EC042_RS06735	NC_017626	1362752	1364143	+	1392	560	2531	2754	2763	818	165758	217607	232337	234052	228174
narZ	NC_017626	1364537	1368280	+	3744	1010	4227	4980	4869	1313	111.15	135119	156202	153347	136.17
narH	NC_017626	1368277	1369815	+	1539	353	1255	1240	1761	347	945063	975945	946187	134925	875473
EC042_RS06750	NC_017626	1369812	1370522	+	711	143	730	646	871	170	828688	122878	106698	144.45	928392
narI	NC_017626	1370522	1371199	+	678	245	1422	1343	1378	257	148889	251.01	232616	239657	147182
EC042_RS06760	NC_017626	1371382	1371561	+	180	163.50	1018	1872	804.50	149	374257	676855	1221.31	527016	321415
EC042_RS06765	NC_017626	1371740	1371824	-	85	55	172	367.50	181	51.50	266605	242175	507729	251.09	235256
EC042_RS06770	NC_017626	1371859	1371943	-	85	42	170	419	146.50	36	203589	239359	578881	203231	164451
EC042_RS06775	NC_017626	1372103	1372945	-	843	171	521	558	565	208	835783	739657	777321	790299	958049
EC042_RS06780	NC_017626	1372995	1373453	-	459	543	891	1530	773	558	487.43	232319	391447	198581	472034
EC042_RS06785	NC_017626	1373566	1374471	+	906	443	2390	2063	1963	595	201465	315711	267402	255483	255
EC042_RS06790	NC_017626	1374563	1375576	+	1014	266	1651	1047	1591	305	108086	194863	121256	185013	116792
EC042_RS06795	NC_017626	1375778	1376686	+	909	228	1653	910	1454	275	103347	217635	117563	188613	117468
EC042_RS06800	NC_017626	1376831	1377244	-	414	193	515	369	489	211	192.08	148877	104669	139277	197895
EC042_RS06805	NC_017626	1377848	1378465	+	618	173	1017	659	879	227	115341	196949	125225	167715	142623
EC042_RS06810	NC_017626	1378764	1381439	-	2676	776	3029	3164	2879	853	119481	135467	138849	126.86	123.77
EC042_RS06815	NC_017626	1381916	1382563	+	648	313	2065	1813	1654	520	199019	381387	328562	300975	311588
EC042_RS06820	NC_017626	1383301	1384932	+	1632	1152	3582	2693	3218	1084	290842	262679	193781	232507	257906
oppB	NC_017626	1385018	1385938	+	921	692	1969	1722	1739	686	309579	255862	219567	222644	289212
EC042_RS06830	NC_017626	1385953	1386861	+	909	1168	3772	3019	3049	931	529424	496624	390026	395516	397684
oppD	NC_017626	1386873	1387886	+	1014	493	1909	1609	1796	635	200324	225314	186343	208852	243158
EC042_RS06840	NC_017626	1387883	1388887	+	1005	385	1678	1548	1550	435	157841	199823	180883	181859	168064
EC042_RS06845	NC_017626	1388940	1389269	-	330	144	384	345	405	138	179793	139264	122772	144714	162374
cls	NC_017626	1389304	1390764	-	1461	567	2754	2721	2550	672	159903	225597	218712	205807	178596
EC042_RS06855	NC_017626	1390796	1391080	+	285	52	338	462	341	62	751767	141936	190367	141085	844693
EC042_RS06860	NC_017626	1391135	1392388	-	1254	594	2854	2618	2190	883	195.17	272381	245169	205929	273.41
EC042_RS06865	NC_017626	1392689	1392985	-	297	146	620	518	518	139	202545	249836	204818	205657	181723
EC042_RS06870	NC_017626	1393209	1393928	+	720	244	1085	1130	1087	290	139631	180351	184306	178019	156393
EC042_RS06875	NC_017626	1393968	1394366	-	399	239	1084	1029	1087	335	246803	325145	302856	321238	326005
EC042_RS06880	NC_017626	1394471	1395010	-	540	312	1170	779	1008	386	238.06	259306	169409	220109	277553
EC042_RS06885	NC_017626	1395040	1395783	-	744	294	1449	1438	1323	324	162817	233086	226976	209.68	169092
EC042_RS06890	NC_017626	1396140	1396778	+	639	631	763	679	757	180	406868	142904	124785	139.69	109376
EC042_RS06895	NC_017626	1396824	1397954	-	1131	246	1566	1725	1484	317	896184	165.71	179.11	154718	108.83
EC042_RS06900	NC_017626	1397932	1398180	-	249	94	299	445	326	79	155544	143712	209872	154379	123191
EC042_RS06905	NC_017626	1398245	1400716	-	2472	573.83	3019.83	3693.83	3049.50	703.17	956444	146202	175478	145462	110.45
EC042_RS06910	NC_017626	1400796	1400999	-	204	58	145	224	138	67	117145	850664	128947	797663	127525
EC042_RS06915	NC_017626	1400996	1401184	-	189	50	256	373	239	80	109002	162106	231761	149.11	164354
EC042_RS06920	NC_017626	1401195	1402049	-	855	303	1002	1012	1056	464	146016	140256	138998	145636	210719
EC042_RS06925	NC_017626	1402334	1402579	+	246	125.50	727.50	647.50	647.50	294	210.2	353931	309.1	310367	464049
EC042_RS06930	NC_017626	1402622	1402900	+	279	138	717	893	646	380	203798	307564	375873	273023	528849
EC042_RS06935	NC_017626	1402860	1403261	-	402	101	454	536	426	166	103519	135161	156579	124955	160337
EC042_RS06940	NC_017626	1403284	1403502	-	219	53	233.50	329	247	51	997141	127604	176419	132991	904228
EC042_RS06945	NC_017626	1403662	1403817	-	156	153.83	523.33	2347.33	281.67	622.83	406295	401487	1767.03	212905	1550.23
EC042_RS06950	NC_017626	1404071	1404532	-	462	150	522	952	432	234	133775	135222	241985	110259	196664
EC042_RS06955	NC_017626	1404640	1404915	+	276	141	883	811	605	225	210492	382888	345069	258474	316538
EC042_RS06960	NC_017626	1404899	1405324	+	426	115	1003	787	944	128	111228	281781	216.95	261296	116668
EC042_RS06965	NC_017626	1405396	1406436	+	1041	225	2476	1773	2156	293	890547	284656	200.01	244213	109287
EC042_RS06970	NC_017626	1406468	1406890	+	423	89	1368	960	1083	98	866911	387049	266517	301897	899576
EC042_RS06975	NC_017626	1406924	1407694	+	771	160	1714	1089	1419	191	855048	266058	165.87	217019	961902
EC042_RS06980	NC_017626	1407710	1408102	+	393	95	1362	1196	1230	105	995992	414768	357382	369048	103741
EC042_RS06985	NC_017626	1408129	1408395	+	267	76	1036	848	941	107	117281	464375	372974	415574	155605
EC042_RS06990	NC_017626	1408392	1408853	+	462	108	1269	699	888	121	963178	328.73	177676	226642	101694
EC042_RS06995	NC_017626	1408831	1409187	+	357	74	810	704	722	97	85406	271542	231579	238473	105501
EC042_RS07000	NC_017626	1409283	1409465	+	183	31.50	409	288.50	341	36.50	709225	267481	185135	219722	774451
EC042_RS07010	NC_017626	1409631	1409990	+	360	66	1408	949	1102	109.50	755381	468.08	309569	360952	118104
EC042_RS07015	NC_017626	1409991	1410206	+	216	22	374	216	329	45	419656	207223	117434	179603	80893
EC042_RS07020	NC_017626	1410208	1410426	+	219	58	534	340	421	83	109121	291822	182318	226677	147159
EC042_RS07025	NC_017626	1410428	1410691	+	264	77	610.50	441	443	58.50	120174	276759	196168	197866	860407
EC042_RS07030	NC_017626	1410702	1410869	+	168	30.50	427.50	328.50	317.50	64.50	748024	304542	229625	222846	149074
EC042_RS07035	NC_017626	1410866	1411210	+	345	124	1113	564	854	108	148091	386097	191979	291883	121.55
EC042_RS07040	NC_017626	1411445	1411657	+	213	233.17	454.00	150.00	295.83	241.50	451043	255092	82.7	163769	440.24
EC042_RS07045	NC_017626	1411823	1412473	+	651	518	2424	1547	1705	1163	327849	445627	279064	308826	693666
EC042_RS07050	NC_017626	1412454	1413557	+	1104	348	2724	1659	2263	515	129878	295297	176.47	241705	181.13
EC042_RS07060	NC_017626	1413667	1413888	+	222	88	826	582	648	155	163326	445295	307868	344185	271101
EC042_RS07065	NC_017626	1414222	1415268	+	1047	282	2682	1722.50	2379	375.50	110976	306572	193.2	267928	139256
EC042_RS07070	NC_017626	1415281	1415655	+	375	71	629.50	490	562.50	75.50	780103	200902	153447	176873	78175
EC042_RS07075	NC_017626	1415652	1416473	+	822	229	2947	2416.50	2311.50	279	114786	429.07	345.23	331583	131791
EC042_RS07080	NC_017626	1416700	1416897	+	198	59	254	143	298	51	122775	153528	848135	177469	100013
EC042_RS07085	NC_017626	1417048	1418097	+	1050	247	2018	1531	2061	328	969243	230013	171.23	231451	121293
EC042_RS07090	NC_017626	1418147	1418222	+	76	11	142.50	126	163	14.50	596354	224399	194693	252897	740809
EC042_RS07095	NC_017626	1418230	1418306	+	77	16	200	158	153	25	856158	310856	240969	234299	126067
EC042_RS07100	NC_017626	1418320	1418396	+	77	35	308	281	273	35	187285	478719	428558	418064	176494
EC042_RS07105	NC_017626	1419372	1421225	+	1854	527.50	3672	2239	3610.50	586.50	117.23	237035	141.82	229.63	122832
EC042_RS07110	NC_017626	1421376	1421591	+	216	49	454	386.50	408.50	64.50	934689	251549	210131	223002	115947
EC042_RS07115	NC_017626	1421596	1421911	+	316	68.50	854.50	703	686.50	82	893158	323627	261254	256167	100758
EC042_RS07120	NC_017626	1421967	1422500	+	534	128.50	1355	899.50	1238.50	178	991486	303681	197813	273.48	129429
EC042_RS07125	NC_017626	1422799	1423263	+	465	111.50	1038	611	999	112	987977	267156	154306	253328	935227
EC042_RS07135	NC_017626	1423571	1423981	-	411	96	186	328	146	113	962397	541616	937186	418872	106755
EC042_RS07140	NC_017626	1424039	1424272	-	234	74	154	362	155	94.50	130299	787635	181671	781063	156808
EC042_RS07145	NC_017626	1424288	1424430	-	143	34.50	77	202.50	79.50	36	994049	644429	166296	655543	977504
EC042_RS07150	NC_017626	1424660	1425208	+	549	122	1076	762	979	146	915614	234563	162996	210272	103.26
EC042_RS07155	NC_017626	1425180	1427108	+	1929	637	6171	5087	5350	750	136.06	382863	309687	327033	150967
EC042_RS07160	NC_017626	1427092	1427298	+	207	79	692	654	601	62	157247	400088	371023	342353	116298
EC042_RS07165	NC_017626	1427295	1428887	+	1593	414	3357	2739	3356	444	107.08	252206	201916	248414	108223
EC042_RS07170	NC_017626	1428877	1430382	+	1506	329	2662	2243	2857	306	90011	211545	174903	223695	788948
EC042_RS07175	NC_017626	1430419	1430766	+	348	75	496	376	525	82	887988	170578	126883	177.89	914927
EC042_RS07180	NC_017626	1430824	1431852	+	1029	262	2115	1956	2118	261	104909	245989	223227	242706	984866
EC042_RS07185	NC_017626	1431904	1432287	+	384	155	1421	1367	1318	194	166313	442877	418053	404.72	196165
EC042_RS07190	NC_017626	1432280	1432633	+	354	147	1325	1851	1060	171	171096	447953	614041	353.08	187562
EC042_RS07195	NC_017626	1432649	1433224	+	576	107	1163	1096	1066	126	765396	241645	223451	218225	849376
EC042_RS07200	NC_017626	1433221	1433616	+	396	100	591	427	668	125	104047	178613	126627	198908	122565
EC042_RS07205	NC_017626	1433624	1434376	+	753	170	1520	1273	1454	203	930205	241584	198531	227688	104677
EC042_RS07210	NC_017626	1434390	1434821	+	432	101	777	611	750	99	963302	215257	166093	204714	889823
EC042_RS07215	NC_017626	1434872	1435261	+	390	171	1535	1750	1282	216	180658	471047	526948	387609	215051
EC042_RS07220	NC_017626	1435242	1437812	+	2571	516.50	4690.50	4984	4808	567.50	827738	218342	227651	220512	857069
EC042_RS07225	NC_017626	1437812	1438141	+	330	95	724	901.50	756.50	101	118614	262.57	320808	270312	118839
EC042_RS07230	NC_017626	1438141	1438839	+	699	158	1155	1126.50	1210.50	168	931333	197754	189255	204201	93322
EC042_RS07235	NC_017626	1438988	1439587	+	600	158.50	1394	1318.50	1356.50	161	108844	278056	258061	266587	104.19
EC042_RS07240	NC_017626	1439524	1440126	+	603	239	1637.50	1443.50	1664.50	284.50	163307	325001	281121	325489	183196
EC042_RS07245	NC_017626	1440604	1444083	+	3480	709.75	4441.83	4011.58	4890.25	719.33	840332	152758	135372	165.7	802603
EC042_RS07250	NC_017626	1444151	1444750	+	600	155.50	954.50	1004	1004.83	152.50	106783	190.39	196506	197475	986894
EC042_RS07255	NC_017626	1444902	1447916	+	3015	629	3537.50	3577.50	3767	751.50	859584	140.42	139343	147326	967818
EC042_RS07260	NC_017626	1447916	1448500	+	585	123.50	647.50	616.50	693	130	869833	132466	123757	139684	862858
EC042_RS07265	NC_017626	1448555	1449211	-	657	216	654	759	455	244	135461	119133	135666	816613	144204
EC042_RS07270	NC_017626	1449280	1449549	+	270	89	426	410.50	371	115	135816	188828	178543	162024	165381
EC042_RS07275	NC_017626	1449664	1449834	+	171	56	339	327	363	59	134933	237.26	224567	250312	133.97
EC042_RS07280	NC_017626	1450323	1450829	-	507	128	394	619	390	516	104022	930055	143376	907041	395179
EC042_RS07285	NC_017626	1450875	1451375	-	501	138	533	606	527	174	113492	127324	142046	124035	134854
EC042_RS07290	NC_017626	1451461	1451640	-	180	37	132	293	166	92	846943	877651	191156	108744	198457
EC042_RS07295	NC_017626	1452021	1452827	-	807	490	1351	1408	1224	656	250177	200356	204891	178846	315633
EC042_RS07300	NC_017626	1452827	1454020	-	1194	777	1443	1696	1521	420	268128	144638	166807	150209	136583
EC042_RS07305	NC_017626	1454032	1455390	-	1359	2845	1477	1973	2349	1045	862557	130071	170491	203814	298572
EC042_RS07310	NC_017626	1455394	1456989	-	1596	921	1574	1924	1816	708	237767	118.03	141568	134169	172247
EC042_RS07315	NC_017626	1456989	1458551	-	1563	636	1937	2356	1988	681	167658	148317	177015	149978	169177
EC042_RS07320	NC_017626	1458824	1459705	+	882	296	1382	1493	1352	333	138276	187525	198786	180.75	146598
EC042_RS07325	NC_017626	1459702	1460322	+	621	294	780	542	841	300	195066	150322	102495	159689	187578
EC042_RS07330	NC_017626	1460350	1462251	+	1902	748	4177	4893	3557	1280	162038	262.83	302105	220518	261307
EC042_RS07335	NC_017626	1462464	1463339	+	876	225	1632	1280	1431	252	105829	222965	171593	192622	111699
EC042_RS07340	NC_017626	1463379	1463969	-	591	122	378	432	464	110	850545	765464	858401	925765	722698
EC042_RS07345	NC_017626	1463966	1464724	-	759	206	648	686	691	188	111828	102177	106139	107351	961763
EC042_RS07350	NC_017626	1464768	1464932	-	165	216	442	903	374	339	539.38	320596	642684	267275	797752
EC042_RS07355	NC_017626	1464944	1465993	+	1050	405	1786	1288	1811	360	158924	203569	144052	203376	133127
EC042_RS07360	NC_017626	1466029	1466280	-	252	148	264	274	247	84	241984	125379	127686	115576	129429
EC042_RS07365	NC_017626	1466385	1466537	+	153	116	401	304	334	171	312386	313.67	233333	257.41	433967
EC042_RS07370	NC_017626	1466660	1469257	+	2598	640	3376	2766	3546	746	101.5	155519	125028	160942	111494
cysB	NC_017626	1469467	1470441	+	975	331	1393	1077	1538	435	139878	170988	129719	186004	173235
EC042_RS07380	NC_017626	1470772	1470900	+	129	45	235	180	240	68	143.73	218021	163861	219377	204678
EC042_RS07385	NC_017626	1470903	1471070	+	168	39	263	173	181	41	956489	187356	120929	127.04	947603
EC042_RS07390	NC_017626	1471144	1471269	-	126	64	239	278	206	80	209283	227011	259.1	192782	246531
EC042_RS07400	NC_017626	1471443	1474118	+	2676	883	4858	4018	5088	1013	135956	217266	176327	224198	146986
ribA	NC_017626	1474182	1474772	-	591	227	601	692	704	193	158257	121705	137503	140461	126801
EC042_RS07410	NC_017626	1474942	1475706	+	765	317	2119	1516	1653	404	170735	331505	232719	254.79	205056
EC042_RS07415	NC_017626	1475855	1476163	+	309	110	570	520	509	165	146676	220768	197624	194236	207337
EC042_RS07420	NC_017626	1476170	1477339	+	1170	266	1433	1120	1626	237	936743	146582	112415	163872	786528
EC042_RS07425	NC_017626	1477531	1478268	+	738	303	1704	1485	1517	320	169165	276333	236.3	242382	168363
EC042_RS07430	NC_017626	1478268	1478594	+	327	63	447	402	444	77	793812	163599	144368	160105	914313
EC042_RS07435	NC_017626	1478720	1478938	-	219	59	215	265	206	108	111002	117494	142101	110916	191484
EC042_RS07440	NC_017626	1479207	1479956	-	750	262	743	745	806	422	143934	118563	116651	126.72	218476
EC042_RS07445	NC_017626	1480046	1480219	-	174	69	310	369	269	199	163.39	213222	249041	182294	444074
EC042_RS07450	NC_017626	1480367	1482352	-	1986	873	3063	3191	2836	963	181117	184581	188687	168383	188278
EC042_RS07455	NC_017626	1482406	1482510	+	105	81	250	357	285	100	317849	284952	399276	320056	369796
EC042_RS07460	NC_017626	1482587	1484521	-	1935	773	2379	2526	2317	776	164598	147141	153301	141194	155716
EC042_RS07465	NC_017626	1484589	1485716	-	1128	866	2166	3984	2214	1924	316325	229.81	414767	231.44	662.29
EC042_RS07470	NC_017626	1485860	1486648	-	789	377	997	1144	1138	466	196874	151.23	170272	170073	229.33
EC042_RS07475	NC_017626	1486818	1486985	-	168	64	243	319	237	88	156962	173108	222985	166345	203388
EC042_RS07480	NC_017626	1487032	1487394	-	363	71	315	410	341	97	805892	103854	132639	110769	103757
EC042_RS07485	NC_017626	1487465	1488271	-	807	224	1022	994	1041	228	114367	151565	144646	152106	109702
EC042_RS07490	NC_017626	1488273	1489265	-	993	463	1623	1878	1644	386	192113	195609	222096	195219	150935
EC042_RS07495	NC_017626	1489265	1490155	-	891	461	1568	1546	1478	429	213181	210615	203763	195599	186953
EC042_RS07500	NC_017626	1490142	1491107	-	966	644	1918	1814	1834	810	274684	237625	220523	223868	325582
EC042_RS07505	NC_017626	1491104	1492747	-	1644	886	2267	2331	2374	796	222053	165033	166508	170274	188002
EC042_RS07510	NC_017626	1492790	1492990	-	201	101	343	368	382	120	207038	204229	215004	224098	231813
EC042_RS07515	NC_017626	1493060	1493305	-	246	106	447	591	418	172	177.54	217467	282128	200.36	271485
EC042_RS07520	NC_017626	1493439	1494824	-	1386	561	1914	2256	1990	509	166773	165272	191148	169301	142596
EC042_RS07525	NC_017626	1495127	1496545	-	1419	400	1520	1805	1590	450	116146	128198	149379	132125	123135
puuD	NC_017626	1496757	1497521	+	765	202	610	906	658.50	277	108796	954308	139079	101.5	140595
EC042_RS07535	NC_017626	1497548	1498105	+	558	98	403	524	529	124	72363	864353	110279	111787	862858
EC042_RS07540	NC_017626	1498255	1499742	+	1488	356	1323	2201	1557	386	985762	106409	173704	123383	100725
EC042_RS07545	NC_017626	1499744	1501024	+	1281	263	1001	1400	1205	283	845924	935202	128343	110.92	857806
EC042_RS07550	NC_017626	1501062	1502327	+	1266	389	854	1158	1216	323	126602	807318	107416	113258	990651
pspF	NC_017626	1502447	1503424	-	978	278	885	1350	929	287	117.12	108299	162102	112008	113945
EC042_RS07560	NC_017626	1503591	1504259	+	669	220	649	768	770	205	135494	116102	134812	135717	118982
pspB	NC_017626	1504313	1504537	+	225	53	194	178	162	81	970551	103.19	929034	848991	139783
EC042_RS07570	NC_017626	1504537	1504896	+	360	290	644	435	568	248	331.91	214094	141899	186044	267486
EC042_RS07575	NC_017626	1504905	1505126	+	222	68	329	379	335	57	126206	177363	200484	177935	996951
EC042_RS07580	NC_017626	1505201	1505515	+	315	65	251	291	271	71	850213	953638	108487	101445	875185
EC042_RS07585	NC_017626	1505634	1507031	+	1398	326	1947	1850	1845	380	960805	166678	155403	155618	105543
EC042_RS07590	NC_017626	1507028	1508089	+	1062	234	1642	1533	1534	292	907854	185041	169516	170322	106.76
EC042_RS07595	NC_017626	1508237	1509778	+	1542	1439	4048	3328	3578	1353	384504	314178	253.45	273606	340695
tpx	NC_017626	1509822	1510328	-	507	712	866	812	786	725	578625	204423	188.08	182804	555242
EC042_RS07605	NC_017626	1510447	1511412	+	966	323	1741	1420	1682	317	137769	215696	172626	205314	127419
EC042_RS07610	NC_017626	1511387	1512115	-	729	335	763	907	836	346	189.34	125261	146108	135223	184289
EC042_RS07615	NC_017626	1512406	1513044	-	639	210	690	847	567	732	135408	129232	155.66	104629	444797
EC042_RS07620	NC_017626	1513115	1514035	-	921	492	1448	3100	1290	1086	220105	188161	395272	165158	457849
EC042_RS07625	NC_017626	1514173	1515072	+	900	538	1670	1210	1277	549	246.3	222072	157884	167309	236855
EC042_RS07630	NC_017626	1515161	1515286	+	126	114	618	1006	396	243	372786	587	937608	370591	748838
EC042_RS07635	NC_017626	1515409	1517022	+	1614	400	2446	2029	2231	660	102113	181373	147629	162992	158779
EC042_RS07640	NC_017626	1517073	1518104	-	1032	368	1613	1721	1426	500	146924	187057	195837	162933	188123
EC042_RS07645	NC_017626	1518348	1518605	+	258	149	517	457	503	195	237953	239823	208013	229889	293472
EC042_RS07650	NC_017626	1518718	1519176	-	459	104	598	588	667	116	933567	155922	150438	171.35	98129
EC042_RS07655	NC_017626	1519133	1519321	-	189	41	264	256	267	61	893813	167172	159064	166579	125.32
EC042_RS07660	NC_017626	1519367	1520317	-	951	379	1422	1271	1304	296	164204	178953	156949	161684	120855
EC042_RS07665	NC_017626	1520469	1521221	-	753	497	1575	1175	1350	514	271948	250326	183247	211402	265045
EC042_RS07670	NC_017626	1521416	1521931	-	516	152	863	691	812	144	121372	200162	157261	185557	108359
EC042_RS07675	NC_017626	1521942	1523468	-	1527	776	3680	3601	3370	856	209386	288422	276935	260232	217664
EC042_RS07680	NC_017626	1523398	1523592	-	195	241	556	599	520	166	509222	341.24	360733	314441	330541
EC042_RS07685	NC_017626	1523505	1524950	-	1446	618	2210	2065	2184	477	176094	182913	167705	178096	128086
EC042_RS07690	NC_017626	1524950	1526260	-	1311	393	1582	1424	1762	390	123514	144419	127556	158.48	115508
EC042_RS07695	NC_017626	1526436	1527344	+	909	277	1281	1322	1424	293	125557	168657	170.79	184721	125157
EC042_RS07700	NC_017626	1527416	1527526	-	111	68	127	88	115	76	252412	136931	931008	122165	265854
EC042_RS07705	NC_017626	1527674	1528237	+	564	141	738	683	850	154	103007	156602	142212	177709	106021
EC042_RS07710	NC_017626	1528258	1529490	-	1233	832	1909	2169	1775	1371	278026	185295	206581	169748	431744
zntB	NC_017626	1529745	1530728	+	984	310	2247	2201	2015	386	129805	273293	262675	241463	152316
EC042_RS07720	NC_017626	1531003	1531176	+	174	243	990	1990	784	440	575416	680936	1343.07	531297	981873
EC042_RS07725	NC_017626	1531206	1532579	+	1374	440	2640	2445	2580	531	131944	229952	208971	221413	150058
EC042_RS07730	NC_017626	1532708	1533643	-	936	254	1064	1147	1153	290	111811	136046	143907	145253	120302
EC042_RS07735	NC_017626	1533695	1533835	-	141	28	163	153	168	52	818208	138353	127428	140495	143198
EC042_RS07740	NC_017626	1534932	1535147	-	216	40	197	222	212	50	763012	109152	120696	115732	898811
EC042_RS07745	NC_017626	1535247	1535435	-	189	29	212	284	187	79	63221	134244	176462	116668	162.3
lar	NC_017626	1535428	1535622	-	195	53	227	296	186	130	111987	139319	178259	112473	258857
EC042_RS07755	NC_017626	1535686	1536774	-	1089	384	1296	1297	1202	391	145287	142429	139864	130151	139412
EC042_RS07760	NC_017626	1536789	1539812	-	3024	978	3792	3909	3442	1106	133255	150074	151802	134214	142012
EC042_RS07765	NC_017626	1539914	1540189	-	276	55	316	551	343	246	821067	137025	234443	146.54	346081
EC042_RS07770	NC_017626	1540264	1540440	-	177	50	184	395	164	103	116392	124413	262.07	109255	225952
kil	NC_017626	1540434	1540655	-	222	50	132	139	160	47	927987	711609	735285	84984	822047
EC042_RS07780	NC_017626	1541086	1541574	+	489	284	1522	1670	958	837	239295	372.5	401053	231008	664613
EC042_RS07785	NC_017626	1541571	1541726	-	156	56	274	324	277	160	147907	210207	243901	209375	398242
EC042_RS26980	NC_017626	1542160	1542579	-	420	118	615	784	546	202	115.76	175245	219.21	153.29	186747
EC042_RS07795	NC_017626	1542659	1542913	+	255	87	549	516	402	213	140574	257663	237631	185.89	324333
EC042_RS07800	NC_017626	1542910	1543332	+	423	89	810	524	771	129	866911	229174	145474	214924	118414
EC042_RS07805	NC_017626	1543345	1544202	+	858	284	1915	1436	1912	339	136382	267117	196545	262767	153414
EC042_RS07810	NC_017626	1544209	1544955	+	747	181	1718	1567	1563	187	99835	275247	246344	246722	972015
EC042_RS07815	NC_017626	1544978	1545739	+	762	210	1572	1158	1583	204	113551	246898	178463	244961	103951
EC042_RS07820	NC_017626	1545755	1546171	+	417	117	1339	730	1244	152	115604	384295	205.58	351767	141534
EC042_RS07825	NC_017626	1546356	1547021	+	666	273	1848	1260	1697	384	168894	332084	222172	300454	223877
EC042_RS07830	NC_017626	1547202	1547414	+	213	274.50	738	297.50	259.50	700.50	530992	414665	164022	143657	1276.97
EC042_RS07835	NC_017626	1547881	1548480	+	600	185	2234	1663	1624	372	127041	445607	325488	319158	240737
EC042_RS07840	NC_017626	1548480	1548770	+	291	75	695	413	629	81	106192	285833	166668	254875	108.08
EC042_RS07845	NC_017626	1548767	1549303	+	537	118	1791	1230	1529	188	905384	399155	268983	335.74	135936
EC042_RS07850	NC_017626	1549666	1549741	+	76	18	140.50	71	102.50	15.50	975852	221.25	109708	159031	791899
EC042_RS07855	NC_017626	1549745	1549819	+	75	27	145	91	131	56	148329	231381	142487	205959	289.92
EC042_RS07860	NC_017626	1550596	1550811	+	216	74	941	554	719	119	141157	521382	301197	392505	213917
EC042_RS07865	NC_017626	1550811	1551308	+	498	105	1655	831	1288	165	86873	397731	195959	304.97	128649
EC042_RS07870	NC_017626	1551305	1551769	+	465	98.50	1184	595.50	967	124	872787	304733	150391	245213	103543
EC042_RS07875	NC_017626	1551907	1553364	+	1458	981	7802	4944	5050	2933	277228	640426	398212	408417	781.1
EC042_RS07880	NC_017626	1553502	1554293	+	792	346	3036	1818	2380	1969	180001	458772	269564	354342	965323
EC042_RS07885	NC_017626	1554286	1555218	+	933	173	2097	1245	1784	294	763993	268991	156705	225467	122354
EC042_RS07890	NC_017626	1555196	1555405	+	210	65	660	384	558	73	127532	376136	214736	313318	134976
EC042_RS07895	NC_017626	1555409	1556503	+	1095	258	3438	2038	2675	278	970802	375761	218567	288058	985786
EC042_RS07900	NC_017626	1556484	1557785	+	1302	268	3900	2656	3147	386	848103	358487	239558	285007	115114
EC042_RS07905	NC_017626	1557788	1559194	+	1407	301	4390	2894	3365	425	881449	373414	241545	282008	117286
EC042_RS07910	NC_017626	1559178	1560290	+	1113	294	2784	1753	2568	404	108837	299.36	184961	272063	140941
EC042_RS07915	NC_017626	1560395	1561159	+	765	215	2191	1329	1786	211	115798	342769	204013	275.29	107096
EC042_RS07920	NC_017626	1561258	1562397	+	1140	253	3255	2156	2793	403	914409	341717	222095	288893	137263
EC042_RS07925	NC_017626	1562440	1562664	+	225	72	851	499	691	72	131848	452655	260443	362131	124252
EC042_RS07930	NC_017626	1562668	1563063	+	396	79	952	480	817	98	821972	287715	142344	243275	96091
EC042_RS07935	NC_017626	1563063	1563446	+	384	109	1250	823	968	138	116955	389582	251688	297245	139.54
EC042_RS07940	NC_017626	1563447	1563827	+	381	43	300	169	239	38	465016	942359	520902	739679	387267
EC042_RS07945	NC_017626	1563824	1564216	+	393	73	726	501	630	77	765341	221088	149706	189025	760764
EC042_RS07950	NC_017626	1564243	1565205	+	963	255	2692	1632	2147	358	109104	334556	199016	262891	144347
EC042_RS07955	NC_017626	1565266	1565715	+	450	142	1171	795	950	181	130017	311433	207467	248932	156177
EC042_RS07960	NC_017626	1565823	1566023	+	201	59	863	553	666	79	120943	513848	323.09	390705	152.61
EC042_RS07965	NC_017626	1566187	1569420	+	3234	907	8387	6495	7024	1430	115556	310375	235848	256103	171691
EC042_RS07970	NC_017626	1569455	1569751	+	297	91	782	686	741	215	126244	315116	271245	294193	281083
EC042_RS07975	NC_017626	1569751	1570449	+	699	167.50	1402	978.67	1297.83	180.33	98733	240044	164419	218933	100171
EC042_RS07980	NC_017626	1570454	1571197	+	744	224.50	1853.50	1404.50	1788	258.50	124328	298154	221688	283377	134909
EC042_RS07985	NC_017626	1571134	1571742	+	609	138	1380.50	1141.50	1221.50	197.25	933655	271294	220116	236508	125763
EC042_RS07990	NC_017626	1571803	1575198	+	3396	659.92	5013.91	4229.50	5036.00	732.25	800661	176697	146257	174859	837228
EC042_RS07995	NC_017626	1575266	1575865	+	600	59.33	407.33	270.50	428.33	80.33	407425	812485	529432	841778	51985
EC042_RS08000	NC_017626	1575930	1578305	+	2376	566	4234.50	4095	3757.50	815	98151	213293	202396	186476	133187
EC042_RS08005	NC_017626	1578305	1578586	+	282	89	478	480	362	98	130037	202861	199888	151367	134936
EC042_RS08010	NC_017626	1578596	1579636	+	1041	219	1215	1178	1250	267	866799	139684	132889	141589	995893
EC042_RS08015	NC_017626	1579679	1579972	+	294	108	575	667.50	590.50	154	151357	234067	266623	236833	203388
EC042_RS08020	NC_017626	1580324	1581181	-	858	421	1279	1413	1279	517	202171	178404	193397	175774	233967
EC042_RS08025	NC_017626	1581178	1582035	-	858	1268	3217	2727	2282	1081	608915	448729	373243	313616	489204
EC042_RS08030	NC_017626	1582032	1582859	-	828	247	1071	952	1017	275	122911	154803	135021	144831	128.96
EC042_RS08035	NC_017626	1582859	1583773	-	915	328	1082	1461	1020	422	147699	141523	187509	131447	179078
EC042_RS08040	NC_017626	1584359	1584793	-	435	214	882	1068	713	394	202698	242661	288321	193273	351689
EC042_RS08045	NC_017626	1584934	1586067	-	1134	300	1244	1485	1288	419	109002	131289	153783	133929	143467
EC042_RS08050	NC_017626	1586433	1589957	-	3525	1229	3996	4213	4048	1096	143654	135671	140354	135.41	120727
EC042_RS08055	NC_017626	1590231	1590497	+	267	136	715	958	731	140	209871	320.49	421355	322832	203596
EC042_RS08060	NC_017626	1590494	1590916	-	423	234	459	493	485	177	227929	129865	136868	135198	162474
EC042_RS08065	NC_017626	1591027	1592016	-	990	262	753	869	858	266	109041	910291	103081	102193	104327
EC042_RS08070	NC_017626	1592224	1594863	+	2640	1038	5322	3955	4989	1200	162001	241263	175929	222833	176494
EC042_RS08075	NC_017626	1594860	1595045	+	186	48	314	195	292	41	106329	202.04	123116	185114	85.59
EC042_RS08080	NC_017626	1595053	1595379	+	327	106	848	844	763	116	133562	310362	303102	275136	137741
EC042_RS08085	NC_017626	1595680	1595910	+	231	37	523	536	464	88	659955	270963	272488	236852	147919
EC042_RS08090	NC_017626	1595892	1596482	+	591	144	1524	1030	1244	147	100392	308616	204665	248201	965788
EC042_RS08095	NC_017626	1596713	1597573	+	861	328	2592	1931	2258	358	156962	360.29	263374	309237	161448
EC042_RS08100	NC_017626	1597637	1599937	+	2301	686	5415	3783	4184	1456	122838	281645	193069	214.41	245695
EC042_RS08105	NC_017626	1600108	1600713	+	606	215	1888	1298	1377	389	146181	372863	251534	267936	249246
EC042_RS08110	NC_017626	1600878	1601255	-	378	48.21	318.43	174.25	201.80	45.17	525497	100819	541346	629506	463992
EC042_RS08115	NC_017626	1601300	1601575	-	276	40.82	124.88	102.98	125.50	34.97	609381	541507	438165	536173	49197
EC042_RS08120	NC_017626	1601664	1602386	+	723	296	2700	2348	2022	593	168686	446936	381376	329772	318.47
EC042_RS08125	NC_017626	1602402	1604159	+	1758	591	4300	2872	3713	763	138514	292732	191849	249044	168522
EC042_RS08130	NC_017626	1604149	1605465	+	1317	492	4828	4254	3558	849	153923	438734	379.32	318559	250307
EC042_RS08135	NC_017626	1605519	1606124	-	606	248	688	750	606	267	168618	135874	145339	117915	171077
EC042_RS08140	NC_017626	1606325	1610227	+	3903	1188	6508	5349	6470	1223	125413	199558	160941	195468	121669
EC042_RS08145	NC_017626	1610512	1610850	+	339	77	513	493	481	160	935871	181108	170782	167308	183262
EC042_RS08150	NC_017626	1610837	1611286	+	450	71	801	1110	546	335	650086	213.03	289671	143071	289057
EC042_RS08155	NC_017626	1611405	1611782	+	378	105	626	514	532	184	114452	198.2	159685	165955	189007
EC042_RS08160	NC_017626	1611994	1612698	+	705	296	1632	1197	1501	335	172993	277046	199388	251051	184505
EC042_RS08165	NC_017626	1612895	1614334	+	1440	508	3289	2493	2749	523	145354	273352	203308	225104	141023
EC042_RS08170	NC_017626	1614376	1615377	-	1002	705	1345	1978	1269	469	289899	160648	231821	149336	181743
EC042_RS08175	NC_017626	1615566	1616096	+	531	335	1599	1505	1417	431	259941	360391	332.84	314663	315163
EC042_RS08180	NC_017626	1616341	1616514	+	174	89	260	254	268	81	210749	178832	171427	181617	180754
EC042_RS08185	NC_017626	1616587	1616736	-	150	132	141	99	146	104	362583	112499	775065	114771	269212
EC042_RS08190	NC_017626	1617135	1618775	+	1641	467	2427	1801	2497	509	117255	177003	128884	179424	120437
EC042_RS08195	NC_017626	1618813	1619736	-	924	393	1056	1077	1009	328	175245	136777	136879	128763	137833
EC042_RS08200	NC_017626	1619953	1621296	+	1344	405	2096	1917	2182	436	124.16	186643	167501	191437	125962
mdoD	NC_017626	1621557	1623176	+	1620	411	2049	2075	2012	708	104533	151373	150417	146448	169695
EC042_RS08210	NC_017626	1623097	1623300	-	204	1399	630	386	663	266	2825.61	369599	222204	383225	506295
EC042_RS08215	NC_017626	1623316	1623540	+	225	47	204	157	155	58	860677	108.51	819428	812306	100092
EC042_RS08220	NC_017626	1623603	1624142	+	540	187	613	425	583	167	142683	135859	924249	127305	120081
EC042_RS08225	NC_017626	1624134	1625114	-	981	300	1363	1670	1217	452	126002	166283	199913	146282	178905
EC042_RS08230	NC_017626	1625226	1626230	+	1005	448	1928	2085	1750	594	183669	229594	243632	205325	229495
EC042_RS08235	NC_017626	1626227	1626820	+	594	130	621	599	663	178	901741	125.12	118423	131613	116355
EC042_RS08240	NC_017626	1627123	1627791	+	669	198	708	1178	691	312	121945	126656	206782	121793	181084
EC042_RS08245	NC_017626	1627826	1628998	-	1173	723	3028	3563	2691	782	253.96	308943	356707	270512	258857
EC042_RS08250	NC_017626	1629090	1629626	+	537	265	968	943	1002	299	203328	215735	206.22	220021	216197
EC042_RS08255	NC_017626	1629699	1631660	+	1962	508	2275	1955	2399	549	106682	138772	117015	144179	108649
EC042_RS08260	NC_017626	1631762	1632364	-	603	63.37	215.53	238.30	256.48	46.73	433003	42777	464088	501541	300906
EC042_RS08265	NC_017626	1632589	1632762	-	174	14.67	57.50	47.83	53.16	17.50	347381	395493	322809	360252	390518
EC042_RS08270	NC_017626	1632867	1633055	-	189	29.66	93.16	115.16	101.83	35.00	646598	589913	71554	635308	719048
EC042_RS08275	NC_017626	1633187	1633357	-	171	45	231	188	231	40	108428	161672	129109	159289	908272
EC042_RS08280	NC_017626	1633639	1633815	+	177	83	300	312	255	105	193.21	202847	207002	169878	230339
EC042_RS08285	NC_017626	1633840	1634277	+	438	170	876	765	817	230	159919	239359	205107	219947	203895
EC042_RS08290	NC_017626	1634356	1635762	+	1407	494	2156	2160	2195	468	144663	183.39	180283	183955	129153
EC042_RS08295	NC_017626	1636007	1637152	+	1146	230	1698	1397	1548	297	826929	177326	143155	159278	100629
EC042_RS08300	NC_017626	1637170	1638183	+	1014	326	1974	1493	1831	290	132466	232986	172908	212922	111048
EC042_RS08305	NC_017626	1638184	1639125	+	942	341	2266	1768	1984	369	149152	287892	220407	248348	152099
EC042_RS08310	NC_017626	1639115	1639909	+	795	507	1897	1644	1827	463	262764	285575	242845	270983	226134
EC042_RS08315	NC_017626	1639931	1641355	+	1425	306	2413	1897	2135	321	884772	202658	156331	176666	874666
EC042_RS08320	NC_017626	1641578	1642387	+	810	288	1327	1233	624	978	146498	196068	178761	908385	468.82
EC042_RS08325	NC_017626	1642723	1642920	+	198	800	806	965	405	1419	1664.75	487181	572343	241.19	2782.72
EC042_RS08330	NC_017626	1643079	1643252	+	174	112	413	398	304	135	265212	284067	268613	206013	301257
EC042_RS08335	NC_017626	1643338	1643571	+	234	59	293	218	305	95	103887	149855	109404	153693	157638
EC042_RS08340	NC_017626	1643572	1644021	-	450	222	1029	1259	898	253	203266	273667	328554	235307	218303
EC042_RS08345	NC_017626	1644018	1644536	-	519	179	702	691	705	181	142105	161879	156352	160174	135414
EC042_RS08350	NC_017626	1644717	1645754	+	1038	235	1278	1230	1308	269	932815	147351	139156	148587	100625
EC042_RS08355	NC_017626	1645952	1646617	+	666	161	996	1011	926	270	996039	178.98	178267	163948	157413
EC042_RS08360	NC_017626	1646653	1648755	-	2103	858	3700	3743	3233	1023	168102	210563	209014	181275	188881
EC042_RS08365	NC_017626	1648997	1650058	+	1062	209	956	1002	1048	245	810861	107734	110799	116361	895764
EC042_RS08370	NC_017626	1650171	1651670	-	1500	562	2913	2904	2416	572	154372	232418	227352	189922	148066
EC042_RS08375	NC_017626	1651937	1652554	+	618	136	923	944	816	258	906724	178745	179381	155694	162.1
EC042_RS08380	NC_017626	1653094	1653378	+	285	83	567	608	501	275	119994	238099	250526	207283	374662
EC042_RS08385	NC_017626	1653397	1655802	+	2406	555	4603	5356	3772.50	761	950435	228963	261.42	184886	122812
EC042_RS08390	NC_017626	1655792	1656583	+	792	198	1378	1706	972	467	103007	208.23	252958	144714	228952
EC042_RS08395	NC_017626	1656607	1657428	+	822	54	225	302	120	111	270674	32759	431449	172139	524328
EC042_RS08400	NC_017626	1657484	1657936	+	453	70.83	284.83	267.83	277.67	125.33	644234	752502	694312	722772	107426
EC042_RS08405	NC_017626	1658045	1658605	+	561	66	279	390	217	140	484737	595198	816386	456108	968985
EC042_RS08410	NC_017626	1658965	1659600	+	636	70	247	398	115	96	453488	464794	734886	213212	586092
EC042_RS08415	NC_017626	1659753	1659926	+	174	38	332	342	305	119	899827	228354	230819	206691	265552
EC042_RS08420	NC_017626	1659993	1660562	-	570	287	968	1060	872	257	207459	203245	218386	180.39	175069
EC042_RS08425	NC_017626	1660737	1661582	+	846	185	1063	979	1111	204	901003	150378	135896	154851	936293
EC042_RS08430	NC_017626	1661666	1662559	-	894	278	1154	1062	1135	277	128124	154486	139502	149702	120308
narI	NC_017626	1662638	1663318	-	681	229	1256	1233	1064	249	138552	220731	212623	184232	141972
EC042_RS08440	NC_017626	1663315	1664010	-	696	115	610	485	612	124	68079	104892	818326	103684	691774
narH	NC_017626	1664010	1665554	-	1545	429	1453	1538	1423	320	114407	112553	116902	108604	804217
narZ	NC_017626	1665551	1669291	-	3741	1059	3811	3914	3871	1008	116636	121919	122865	122013	104622
EC042_RS08455	NC_017626	1669386	1670774	-	1389	594	2453	3418	2155	747	176201	211356	288977	182943	208819
EC042_RS08460	NC_017626	1671086	1672342	-	1257	454	1230	3765	888	941	148815	117109	351742	833006	290674
EC042_RS08465	NC_017626	1672404	1673663	-	1260	540	1181	4626	995	962	176583	112176	431151	931157	296453
EC042_RS08470	NC_017626	1673833	1674933	-	1101	217	808	1014	803	338	812077	878303	108154	86	119201
EC042_RS08475	NC_017626	1675192	1676016	-	825	169	826	914	716	184	844029	119825	130103	102336	865996
EC042_RS08480	NC_017626	1676305	1676892	+	588	196	964	1017	917	211	137342	196209	203113	183892	139334
EC042_RS08485	NC_017626	1676941	1679352	+	2412	572	2712	2296	2816	593	97711	134565	111786	137666	954617
EC042_RS08490	NC_017626	1679365	1680249	+	885	153	766	676	778	136	712317	103587	89701	103659	596688
EC042_RS08495	NC_017626	1680242	1680895	+	654	172	746	641	825	186	108362	136515	115.1	148746	110.43
EC042_RS08500	NC_017626	1681123	1681407	-	285	53	203	270	247	46	766224	852455	111253	102193	626708
EC042_RS08505	NC_017626	1681407	1681685	-	279	85	368	429	317	135	125528	157857	180571	133976	187.88
adhP	NC_017626	1681871	1682881	-	1011	212	842	950	843	169	863992	996738	110348	983211	649064
EC042_RS08515	NC_017626	1683015	1684712	-	1698	475	1297	1504	1471	490	115261	914161	104017	102152	112.05
rpsV	NC_017626	1684869	1685006	-	138	28	149	188	167	47	835995	129219	159983	142695	132242
EC042_RS08525	NC_017626	1685108	1685323	-	216	46	137	273	148	115	877463	759079	148424	807939	206726
EC042_RS08530	NC_017626	1685668	1686099	+	432	355	540	881	568	1090	338586	149.6	239489	155037	979704
EC042_RS08535	NC_017626	1686155	1687081	-	927	271	1027	967	1131	297	120452	132.59	122501	143864	124402
EC042_RS08540	NC_017626	1687074	1688060	-	987	196	970	1009	1038	191	818208	117618	120052	124008	751395
EC042_RS08545	NC_017626	1688057	1688953	-	897	269	1571	1910	1479	248	123562	209606	250055	194422	107352
EC042_RS08550	NC_017626	1688950	1689972	-	1023	304	1417	1428	1393	304	122.44	165773	163925	160563	115385
EC042_RS08555	NC_017626	1689974	1691524	-	1551	479	2385	2692	2643	498	127247	184033	203825	200935	124672
EC042_RS08560	NC_017626	1691538	1692119	-	582	214	666	655	676	261	151501	136953	132164	136.96	174128
EC042_RS08565	NC_017626	1692377	1694800	-	2424	692	3137	3397	3252	820	117625	154882	164572	158193	131351
EC042_RS08570	NC_017626	1694801	1696183	-	1383	460	2069	2235	1831	605	137044	179044	189779	156112	169858
EC042_RS08575	NC_017626	1696559	1697713	-	1155	424	1552	1282	1462	363	151255	160816	130347	149257	122033
EC042_RS08580	NC_017626	1698009	1699544	-	1536	707	2983	3136	2800	2186	189.65	232425	239761	214.95	552.6
EC042_RS08585	NC_017626	1699700	1701100	-	1401	292.50	1551.50	1562.50	1459.50	606.50	860226	132536	130971	122839	168091
EC042_RS08590	NC_017626	1701111	1701209	-	99	20	45	81	48	35	832376	543998	960824	571711	137273
EC042_RS08595	NC_017626	1701462	1704245	-	2784	662	3043	2877	3094	1125	979746	130814	121357	131045	156904
EC042_RS08600	NC_017626	1704302	1706674	-	2373	642	2890	2237	2754	955	111471	145754	110704	136847	156264
EC042_RS08605	NC_017626	1706703	1708397	-	1695	517	3235	3744	2159	1305	125674	228415	259394	150194	298946
EC042_RS08610	NC_017626	1708688	1709845	-	1158	353	1964	1767	1867	567	125.6	202.98	179193	190111	190119
EC042_RS08615	NC_017626	1709897	1711579	-	1683	598	2902	2750	2352	953	146.4	206364	191886	164787	219867
EC042_RS08620	NC_017626	1711982	1712743	-	762	239	1247	1115	1060	467	129231	195854	171836	164029	237965
EC042_RS08625	NC_017626	1712818	1713015	-	198	78	255	232	234	199	162313	154133	137599	139355	390247
EC042_RS08630	NC_017626	1713263	1715542	-	2280	563	3377	2359	3156	896	101742	177262	121503	163.22	152.59
EC042_RS08635	NC_017626	1715881	1716795	-	915	276	1464	1203	1248	494	124283	191487	154397	160829	209632
EC042_RS08640	NC_017626	1716855	1717358	-	504	117	739	575	654	233	956489	175483	133977	153009	179505
EC042_RS08645	NC_017626	1717371	1717901	-	531	138	966	844	776	306	107.08	217722	186656	172321	223758
EC042_RS08650	NC_017626	1717915	1720566	-	2652	612	3895	3161	3347	1436	95083	175774	139973	148817	210248
EC042_RS08655	NC_017626	1720608	1721318	-	711	381	1849	1860	1342	880	220.79	311234	307211	222563	480579
EC042_RS08660	NC_017626	1721679	1722242	-	564	139	909	722	748	668	101545	192888	150332	156384	459885
EC042_RS08665	NC_017626	1722699	1722879	-	181	76	423	268	394	99	173005	279693	173.88	256678	212378
EC042_RS08670	NC_017626	1723212	1723772	-	561	139	1224	939	1006	157	102088	261119	196561	211449	108665
EC042_RS08675	NC_017626	1724480	1725397	-	918	185	1626	1125	1631	191	830336	211982	143914	209499	807872
EC042_RS26985	NC_017626	1726709	1727095	-	387	114	737	459	691	132	121372	227917	139282	210541	132439
EC042_RS26990	NC_017626	1728452	1729417	-	966	267	2090	1835	1600	541	113883	258934	223076	195305	217456
EC042_RS08685	NC_017626	1729939	1731531	-	1593	469	3343	2607	2705	516	121306	251154	192185	200227	125773
EC042_RS08690	NC_017626	1731610	1732563	-	954	290	1243	1053	1206	271	125249	155935	129621	149063	110299
EC042_RS08695	NC_017626	1732812	1734347	+	1536	438	1630	1691	1653	404	117492	127004	129284	126897	102127
EC042_RS08700	NC_017626	1734341	1735369	+	1029	302	1921	1946	1673	312	120925	223425	222086	191713	117731
EC042_RS08705	NC_017626	1735369	1736361	+	993	615	2650	2192	2080	503	255182	319387	259.23	246993	196685
EC042_RS08710	NC_017626	1736373	1737395	+	1023	328	1709	1671	1532	349	132106	199934	191.82	176585	132465
EC042_RS08715	NC_017626	1737422	1738297	+	876	190	991	1086	1001	192	893664	135391	145586	134741	851038
EC042_RS08720	NC_017626	1738321	1738611	+	291	76	424	437	376	77	107608	174379	176353	152358	102742
EC042_RS08725	NC_017626	1738668	1739426	+	759	376	1034	929	1042	261	204113	163042	143737	161881	133521
EC042_RS08730	NC_017626	1739430	1740344	-	915	580	2636	3904	2210	954	261175	344782	501052	284801	404836
EC042_RS08735	NC_017626	1740294	1740494	+	201	78	331	397	303	137	159891	197084	231947	177753	264653
EC042_RS08740	NC_017626	1740541	1741992	-	1452	305	2070	1443	1758	356	865482	170618	116706	142765	951996
EC042_RS08745	NC_017626	1742219	1743637	-	1419	443	3010	2338	2540	602	128631	253866	193489	211068	164727
EC042_RS08750	NC_017626	1743776	1744135	-	360	143	808	541	602	150	163666	268614	176477	197181	161786
EC042_RS08755	NC_017626	1744135	1745061	-	927	199	1748	1402	1538	257	884501	225674	177608	195635	107648
EC042_RS08760	NC_017626	1745125	1746513	-	1389	371	2540	2144	2345	380	110052	218853	181266	199072	106227
EC042_RS08765	NC_017626	1746614	1747489	+	876	297	949	1250	1046	281	139694	129653	167571	140798	124553
EC042_RS08770	NC_017626	1747573	1748688	+	1116	470	1595	2659	1394	1192	173524	171048	279.8	147289	414729
EC042_RS08775	NC_017626	1748838	1750028	+	1191	514	1973	2246	1938	523	177818	198.26	221458	191872	170507
EC042_RS08780	NC_017626	1750053	1750718	-	666	145	852	937	894	169	897054	153104	165219	158283	985291
EC042_RS08785	NC_017626	1750930	1751364	+	435	85	354	443	374	100	805109	973945	119594	101.38	892612
EC042_RS08790	NC_017626	1751378	1751767	+	390	58	278	354	246	74	612757	853101	106594	743774	736748
EC042_RS08795	NC_017626	1751799	1752017	+	219	107	298	355	280	97	201.31	162852	190361	150759	171981
EC042_RS08800	NC_017626	1752048	1752947	-	900	477	2294	1939	2028	480	218374	305.05	253005	265703	207086
EC042_RS08805	NC_017626	1753142	1754329	+	1188	581	2433	3068	2217	993	201504	245101	303272	220049	324552
EC042_RS08810	NC_017626	1754456	1754551	+	96	34	136	128	98	45	145926	169546	156579	120372	182009
EC042_RS08815	NC_017626	1754769	1755659	-	891	247	1759	1275	1644	556	114221	236.27	168045	217568	242298
EC042_RS08820	NC_017626	1755914	1756306	-	393	104	756	787	578	188	109035	230223	235167	173423	185745
EC042_RS08825	NC_017626	1756505	1756579	-	75	30	151	126	178	89	164.81	240955	197289	279852	460766
EC042_RS08830	NC_017626	1756671	1758716	-	2046	698	4334	4092	3806	932	140564	253515	234868	219348	176873
EC042_RS08835	NC_017626	1758853	1759599	+	747	186	562	435	574	225	102593	900401	683853	90607	116954
EC042_RS08840	NC_017626	1759688	1760374	+	687	248	1016	879	715	224	148737	176993	150254	122721	126603
EC042_RS08845	NC_017626	1760551	1760754	+	204	46	179	180	156	42	929079	105013	103618	901706	799413
EC042_RS08850	NC_017626	1760790	1762250	-	1461	302	2203	1473	1838	388	85169	180461	118399	148343	103118
EC042_RS08855	NC_017626	1762340	1763623	-	1284	340	2914	2073	2178	488	109104	271609	189596	200015	147573
EC042_RS08860	NC_017626	1764409	1764642	+	234	106	199	984	150	229	186644	101779	493825	755868	379989
EC042_RS08865	NC_017626	1764960	1765550	+	591	118	330	434	293	219	822658	668262	862375	584589	143883
EC042_RS08870	NC_017626	1765648	1766223	-	576	99.50	693	588.50	697.50	134	711747	143.99	119983	142788	903305
EC042_RS08875	NC_017626	1766223	1767614	-	1392	297.50	1739	1656	1835	328	880588	149514	139706	155442	914927
EC042_RS08885	NC_017626	1767799	1768689	+	891	440.50	1635	1881	1290.50	350	203701	219614	247916	170785	152525
EC042_RS08890	NC_017626	1769077	1769250	+	174	86	230.33	261.67	206.00	81.00	203645	158424	176603	139601	180754
EC042_RS08895	NC_017626	1769251	1769850	-	600	112.33	618.17	518.00	669.17	97.83	771382	123304	101385	131509	633101
EC042_RS08900	NC_017626	1769920	1773333	-	3414	728.08	4344.50	4402.33	4591.58	735.67	87.87	152299	151.43	158588	836703
EC042_RS08905	NC_017626	1773394	1773966	-	573	206.50	941	929.50	1066	181.50	148488	196542	190497	219368	122991
EC042_RS08910	NC_017626	1773963	1774706	-	744	198	1248.50	1091.50	1309.50	197.33	109652	200833	172284	207541	102985
EC042_RS08915	NC_017626	1774712	1775410	-	699	152	718	758.33	895.83	127.50	895965	122933	127402	151119	708247
EC042_RS08920	NC_017626	1775410	1775739	-	330	80.50	648	742	647	110	100509	235007	264049	231186	129429
EC042_RS08925	NC_017626	1775736	1778314	-	2579	562.50	3585.50	4323.50	4081	549	898661	166387	196869	186589	826557
EC042_RS08930	NC_017626	1778307	1778741	-	435	155	846	897	927	154	146814	232756	242157	251282	137462
EC042_RS08935	NC_017626	1778723	1779145	-	423	61	295	300	363	68	594175	834645	832865	101.19	624195
EC042_RS08940	NC_017626	1779161	1779901	-	741	126	795	808	883	146	700611	128401	128052	140512	765044
EC042_RS08945	NC_017626	1779909	1780304	-	396	81	327	258	492	82	842781	988264	76.51	146501	804027
EC042_RS08950	NC_017626	1780301	1780879	-	579	140	791	966	850	104	996264	163.5	195926	173105	69744
EC042_RS08955	NC_017626	1780891	1781244	-	354	62	483	612	568	93	721628	163292	203022	189198	102007
EC042_RS08960	NC_017626	1781256	1781693	-	438	104	498	460	602	107	978327	136074	123333	162066	948553
EC042_RS08965	NC_017626	1781696	1782721	-	1026	266	1313	1309	1588	291	106822	153157	149826	182504	110128
EC042_RS08970	NC_017626	1782777	1783109	-	333	85	426	423	377	81	105172	153104	149173	133496	94448
EC042_RS08975	NC_017626	1783119	1784438	-	1320	296	1401	1313	1645	249	923938	127024	116811	146948	732449
EC042_RS08980	NC_017626	1784419	1786020	-	1602	356	2123	1803	2367	329	915614	158602	132168	174223	797417
EC042_RS08985	NC_017626	1786017	1786172	-	156	38	221	201	231	21	100365	169546	151309	174605	522693
EC042_RS08990	NC_017626	1786220	1788145	-	1926	430	3277	2221	3114	520	919892	203629	135421	190648	104833
EC042_RS08995	NC_017626	1788120	1788665	-	546	152	1236	733	1172	129	114703	270923	157654	253108	917379
EC042_RS09000	NC_017626	1788805	1788906	-	102	45	317	213	252	65	181776	371946	245.23	291.32	247437
EC042_RS09005	NC_017626	1789054	1789287	+	234	68	244	393.50	249.50	107.50	119734	124794	197.48	125726	178379
EC042_RS09010	NC_017626	1789345	1789755	+	411	112	386	710	271	248	112.28	112.4	202867	777495	234294
EC042_RS09015	NC_017626	1789907	1790080	-	174	20	137	78	58	18	473593	942305	526428	393051	401675
EC042_RS09020	NC_017626	1790252	1790482	-	231	39	333	226	264	79	695629	172525	114892	134.76	132791
EC042_RS09025	NC_017626	1790754	1790966	-	213	93	894.50	695	398	228	179899	502598	383177	220.33	415.63
EC042_RS09030	NC_017626	1791329	1791742	-	414	77	825	388	755	111	766329	238492	110059	215039	104106
EC042_RS09035	NC_017626	1791700	1792248	-	549	107.50	1177.83	630.50	984.50	165	806791	256762	134867	211453	116698
EC042_RS09040	NC_017626	1792245	1792556	-	312	83	846	430	623	109	109.61	324516	161848	235453	135651
EC042_RS09045	NC_017626	1792561	1792776	-	216	35	339	225	290	52	667635	187831	122327	158312	934763
EC042_RS09050	NC_017626	1793530	1793745	-	216	136	1580	801	735	294	259424	875434	435484	401.24	528501
EC042_RS09055	NC_017626	1794046	1794258	+	213	89	405	810	229	169	172161	227.56	446.58	126773	308077
EC042_RS09060	NC_017626	1794680	1795432	-	753	216	3021	1703	1962	303	118191	480149	265591	307238	156243
EC042_RS09065	NC_017626	1795446	1796495	-	1050	325	2719	1397	2210	401	127532	309913	156243	248184	148288
EC042_RS09070	NC_017626	1796497	1796775	-	279	83	555	318	470	81	122574	238072	133.85	198639	112728
EC042_RS09075	NC_017626	1796842	1797093	-	252	82	1460	1298	1006	147	134072	693382	604878	470726	226.5
EC042_RS09080	NC_017626	1797310	1797465	-	156	26.17	195.33	93.50	170.00	22.50	69.12	149853	703851	128497	560028
EC042_RS09085	NC_017626	1797537	1797824	-	288	73	972	494	731	109	104437	403919	201432	299292	146956
EC042_RS09090	NC_017626	1797824	1798063	-	240	49	451	220	369	73	84122	224898	107648	181295	118104
EC042_RS09095	NC_017626	1798737	1798928	+	192	39	260	254	193	45	836928	162066	155355	118529	910046
EC042_RS09100	NC_017626	1799365	1800678	-	1314	596	3924	2201	2617	908	186886	357399	196706	234844	268313
EC042_RS09105	NC_017626	1800856	1801038	+	183	626.50	1347	1147	385	1925	1410.57	880921	736048	248073	4084.43
EC042_RS09110	NC_017626	1801013	1801192	-	180	96	1013	861	691	221	219747	673.53	561726	452664	476729
EC042_RS09115	NC_017626	1802345	1802701	-	357	84	840	462	659	108	969473	281599	151973	217664	117465
EC042_RS09120	NC_017626	1802698	1803120	-	423	91	802	498	729	107.50	886392	226.91	138256	203216	986779
EC042_RS09125	NC_017626	1803161	1804126	-	966	175	1550	1021	1366	214	746424	192033	124.12	166742	860178
EC042_RS09130	NC_017626	1804107	1804628	-	522	81	1063	734	875	115	639351	243715	165128	197655	85542
EC042_RS09135	NC_017626	1804612	1804842	-	231	41	340	393	281	55	731302	176152	199.79	143438	924491
EC042_RS09140	NC_017626	1804926	1805333	+	408	221	764	1205	577	346	223181	224106	346833	166758	329282
EC042_RS09145	NC_017626	1805500	1805655	+	156	34.17	150.17	172.17	126.33	45.67	902496	115207	129607	954888	113673
EC042_RS09150	NC_017626	1805815	1806033	+	219	23	172	197.50	153.50	28.50	432722	93995	105905	826484	505304
EC042_RS09155	NC_017626	1806037	1806330	-	294	107.50	699.50	616.50	635.50	142.50	150656	284748	246252	254882	188.2
EC042_RS09160	NC_017626	1806601	1806789	+	189	38	193.50	143.50	224	60	828413	122529	891629	139752	123265
EC042_RS09165	NC_017626	1806786	1806977	+	192	33	118	106	113	36	70817	735531	648334	693981	728037
EC042_RS09170	NC_017626	1807070	1809541	+	2472	402.00	2620.67	2708.83	2349.50	566.67	670043	126877	128685	112072	89009
EC042_RS09175	NC_017626	1809614	1809865	+	252	54	351	434	238	105	882913	166697	202247	111364	161786
EC042_RS09180	NC_017626	1809900	1811180	+	1281	331	1600	1951	1370	519	106464	149483	178855	126108	157315
EC042_RS09185	NC_017626	1811368	1812387	-	1020	238	2283	1863	1890	746	961395	267871	214.49	218.49	283982
EC042_RS09190	NC_017626	1812399	1813613	-	1215	318	1997	1448	1702	366	107839	196708	139954	165179	116965
EC042_RS09195	NC_017626	1813819	1814145	-	327	231	1209	1075	849	246	291064	442485	386.06	306147	292105
EC042_RS09200	NC_017626	1814280	1814621	+	342	98	474	969	413	194	118066	165872	332.73	142395	220256
EC042_RS09205	NC_017626	1814656	1815216	+	561	155	498	483	561	205	113.84	106.24	101106	117915	141887
EC042_RS09210	NC_017626	1815219	1815965	-	747	243	1739	1401	1465	371	134033	278612	220248	231253	192844
EC042_RS09215	NC_017626	1816037	1816342	+	306	140	453	417	333	178	188509	177173	160033	128.32	225866
EC042_RS09220	NC_017626	1816541	1818967	+	2427	763	2351	3210	2319	700	129533	115932	155321	112668	111.99
EC042_RS09225	NC_017626	1819055	1821451	+	2397	765	2368	2893	2624.50	599	131498	118232	141734	129107	97031
EC042_RS09230	NC_017626	1821462	1822079	+	618	234	825	723	802	190	156.01	159767	137386	153023	119376
EC042_RS09235	NC_017626	1822081	1822935	+	855	365	1313	1255	1334	320	175894	183789	172374	183976	145323
EC042_RS09240	NC_017626	1822978	1823592	+	615	201	792	750	875	195	134662	154124	143212	167766	123115
EC042_RS09245	NC_017626	1823786	1825042	+	1257	672	2153	2168	2103	547	220272	204988	202543	197276	168968
EC042_RS09250	NC_017626	1824995	1825690	-	696	207	820	1032	845	217	122542	141002	174126	143159	121.06
EC042_RS09255	NC_017626	1825815	1827035	-	1221	521	1822	1978	1802	548	175811	178588	190241	174024	174268
EC042_RS09260	NC_017626	1827170	1828063	-	894	264	1020	1133	1143	257	121672	136547	148829	150758	111621
EC042_RS09265	NC_017626	1828170	1829423	+	1254	495	1641	1916	1653	532	162642	156614	179429	155434	164727
EC042_RS09270	NC_017626	1829820	1830155	+	336	104	403	603	410	146	127532	143544	210752	143885	168.72
EC042_RS09275	NC_017626	1830248	1830331	+	84	86	200	268	205	108	421836	284952	374.67	287.77	499225
EC042_RS09280	NC_017626	1830431	1831252	+	822	284	852	1489	1048	420	142355	124048	212724	150335	198394
EC042_RS09285	NC_017626	1831291	1831620	-	330	137	837	798	781	207	171053	303551	283977	279066	243561
EC042_RS09290	NC_017626	1831607	1831972	-	366	97	491	602	464	209	109198	160554	193157	149488	221726
EC042_RS09300	NC_017626	1832987	1833268	-	282	57	263	191	320	63	832819	111616	795386	133805	867448
EC042_RS09305	NC_017626	1833548	1833982	-	435	113	515	497	579	126	107032	141.69	134172	156949	112469
EC042_RS09310	NC_017626	1834144	1834557	-	414	110	580	428	570	100	109476	167667	121405	162347	937889
EC042_RS09315	NC_017626	1834570	1834905	-	336	87	426	481	442	72	106685	151737	168112	155115	832042
EC042_RS09320	NC_017626	1834918	1835973	-	1056	274	1622	1834	1582	308	106908	183826	203953	176.65	113.25
EC042_RS09325	NC_017626	1835973	1836179	-	207	34	145	206	175	63	676758	838336	116867	996869	118174
EC042_RS09330	NC_017626	1836431	1836655	-	225	28	223	165	205	33	512744	118616	861183	107434	569486
EC042_RS09335	NC_017626	1836782	1837054	-	273	62	500	513	486	57	935737	219193	220673	209915	810707
EC042_RS09340	NC_017626	1837065	1837475	-	411	61	511	417	487	85	611523	148799	119148	139.72	803025
EC042_RS09345	NC_017626	1837472	1837723	-	252	52	579	616	526	101	850213	274978	287061	246125	155623
EC042_RS09350	NC_017626	1837924	1839324	-	1401	316	2259	2744	2357	354	929338	192974	230006	198377	981109
EC042_RS09355	NC_017626	1839321	1839620	-	300	89	320	304	331	75	122234	127658	119	130.1	970715
EC042_RS09360	NC_017626	1839626	1839859	-	234	38	215	154	186	53	669102	109962	772856	937276	879452
EC042_RS09365	NC_017626	1839852	1840319	-	468	66	425	459	481	91	581063	108683	115176	121191	755001
EC042_RS09370	NC_017626	1840309	1840521	-	213	51	151	129	163	48	986542	848433	71122	902357	875011
EC042_RS09375	NC_017626	1840514	1840711	-	198	95	235	200	262	106	197689	142044	118.62	156029	207.87
EC042_RS09380	NC_017626	1840737	1841528	-	792	2167	2508	1979	2275	1516	1127.35	378986	293437	338709	743235
EC042_RS09385	NC_017626	1841586	1841774	-	189	49	264	270	240	86	106822	167172	167763	149734	176.68
EC042_RS09390	NC_017626	1842141	1843370	-	1230	378	1766	1833	1732	374	126623	171833	175005	166.04	118064
tqsA	NC_017626	1843577	1844452	+	876	507	1702	2180	1582	523	238467	232528	292244	212948	231819
pntB	NC_017626	1844477	1845865	-	1389	353	2329	2085	2267	449	104712	200672	176278	192451	125515
pntA	NC_017626	1845876	1847408	-	1533	720	2408	2122	2218	700	193515	187.99	162554	170604	177.3
EC042_RS09410	NC_017626	1847932	1848876	+	945	390	1182	1329	1151	467	170043	149695	165153	143.62	191883
EC042_RS09415	NC_017626	1849062	1850444	+	1383	582	2063	2300	1957	563	173391	178524	195299	166855	158066
EC042_RS09420	NC_017626	1850481	1851203	+	723	386	782	678	814	257	219975	129446	110125	132757	138022
EC042_RS09425	NC_017626	1851200	1851535	-	336	351	726	824	698	280	430.42	258594	287993	244955	323572
EC042_RS09430	NC_017626	1851664	1852383	+	720	420	2936	1070	855	1180	240349	488027	174.52	140024	636358
EC042_RS09435	NC_017626	1852387	1853688	+	1302	502	1607	1720	1651	584	158861	147715	155136	149522	174162
EC042_RS09440	NC_017626	1853764	1854693	+	930	296	1212	1391	1193	365	131.14	155.97	175646	151261	152392
fumC	NC_017626	1854690	1856093	-	1404	245	1249	1252	1409	264	718992	106467	104.72	118335	730111
[truncated: 3,476 more rows]

## Sheet: expression_pAA_plasmid_fwd.xls
Sample						Strain-1_S1_R1_001_trimmed	Strain-2_S2_R1_001_trimmed	Strain-3_S3_R1_001_trimmed	Strain-4_S4_R1_001_trimmed	Strain-5_S5_R1_001_trimmed	Strain-1_S1_R1_001_trimmed(WT)	Strain-2_S2_R1_001_trimmed (hhahha2)	Strain-3_S3_R1_001_trimmed(hns)	Strain-4_S4_R1_001_trimmed(hns2)	Strain-5_S5_R1_001_trimmed(hnshns2)
[truncated: 144 more rows]

[truncated: 1 more sheets: expression_pAA_plasmid_rev.xls]
